# Supplementary material for: Metatranscriptomic Analysis Reveals Unexpectedly Diverse Microbial Metabolism in a Biogeochemical Hot Spot in an Alluvial Aquifer
Source: Front Microbiol. 2017 Jan 25;8:40. doi: 10.3389/fmicb.2017.00040 (PMC5264521; doi:10.3389/fmicb.2017.00040)
Supplement: Supplementary file 1 [file Table1.XLSX]

## Sheet: Sheet1
Supplementary Table S1. CMT microcosm sampling scheme. Biotic, live (L), biotic, killed (K), Rifle artifical ground water media (RAGW), not connected to respirometer (NR), connected to respirometer (Resp.)
Bottle #	Live/Killed	Resp/ Non-Resp	Harvest timepoint	Harvest/Sample date	Harvest Chem/Bio	t0 4/24/14 (Day 0)	t1 4/29/14 (Day 5)	t2 4/5/14 (Day 11)	t3 4/9/14 (Day 15)	t4 4/14/14 (Day 20)
1	L	NR	t0	2014-04-24	Bio	GC v1, IC/NH3, DOC, then add RNA Later
2	L	NR	t0	2014-04-24	Chem	GC v1, GC v2, Fe(II), pH, IC/NH3, DOC, sed/supe fractions
3	L	NR	t0	2014-04-24	Bio	GC v1, IC/NH3, DOC, then add RNA Later
4	L	NR	t0	2014-04-24	Chem	GC v1, GC v2, Fe(II), pH, IC/NH3, DOC, sed/supe fractions
5	K	NR	t0	2014-04-24	Bio	GC v1, IC/NH3, DOC, then add RNA Later
6	K	NR	t0	2014-04-24	Chem	GC v1, GC v2, Fe(II), pH, IC/NH3, DOC, sed/supe fractions
7	K	NR	t0	2014-04-24	Bio	GC v1, IC/NH3, DOC, then add RNA Later
8	K	NR	t0	2014-04-24	Chem	GC v1, GC v2, Fe(II), pH, IC/NH3, DOC, sed/supe fractions
9	L	NR	t1	2014-04-29	Bio		Add RNA Later
10	L	NR	t1	2014-04-29	Chem		GC v1, GC v2, Fe(II), pH, IC/NH3, DOC, sed/supe fractions
11	L	Resp.	t1	2014-04-29	Bio		Add RNA Later
12	L	Resp.	t1	2014-04-29	Chem		GC v1, GC v2, Fe(II), pH, IC/NH3, DOC, sed/supe fractions
13	L	NR	t2	2014-05-05	Bio		GC v1, IC/NH3, DOC	Add RNA Later
14	L	NR	t2	2014-05-05	Chem		GC v1, IC/NH3, DOC	GC v1, GC v2, Fe(II), pH, IC/NH3, DOC, sed/supe fractions
15	L	Resp.	t2	2014-05-05	Bio			Add RNA Later
16	L	Resp.	t2	2014-05-05	Chem			GC v1, GC v2, Fe(II), pH, IC/NH3, DOC, sed/supe fractions
17	L	NR	t3	2014-05-09	Bio			GC v1, IC/NH3, DOC	Add RNA Later
18	L	NR	t3	2014-05-09	Chem			GC v1, IC/NH3, DOC	GC v1, GC v2, Fe(II), pH, IC/NH3, DOC, sed/supe fractions
19	L	Resp.	t3	2014-05-09	Bio				Add RNA Later
20	L	Resp.	t3	2014-05-09	Chem				GC v1, GC v2, Fe(II), pH, IC/NH3, DOC, sed/supe fractions
21	L	NR	t4	2014-05-14	Bio					Add RNA Later
22	L	NR	t4	2014-05-14	Chem					GC v1, GC v2, Fe(II), pH, IC/NH3, DOC, sed/supe fractions
23	L	Resp.	t4	2014-05-14	Bio					Add RNA Later
24	L	Resp.	t4	2014-05-14	Chem					GC v1, GC v2, Fe(II), pH, IC/NH3, DOC, sed/supe fractions
25	L	NR	t4	2014-05-14					GC v1, IC/NH3, DOC	GC v1, IC/NH3, DOC
26	L	NR	t4	2014-05-14					GC v1, IC/NH3, DOC	GC v1, IC/NH3, DOC
27	L	Resp.	t4	2014-05-14
28	L	Resp.	t4	2014-05-14
29	K	NR	t4	2014-05-14	Bio					Add RNA Later
30	K	NR	t4	2014-05-14	Chem					GC v1, GC v2, Fe(II), pH, IC/NH3, DOC, sed/supe fractions
31	K	Resp.	t4	2014-05-14	Bio					Add RNA Later
32	K	Resp.	t4	2014-05-14	Chem					GC v1, GC v2, Fe(II), pH, IC/NH3, DOC, sed/supe fractions
33	K	NR	t4	2014-05-14						GC v1, IC/NH3, DOC
34	K	NR	t4	2014-05-14						GC v1, IC/NH3, DOC
35	K	Resp.	t4	2014-05-14
36	K	Resp.	t4	2014-05-14
37	RAGW	Resp.
38	RAGW	Resp.
