# Supplementary material for: Metatranscriptomic Analysis Reveals Unexpectedly Diverse Microbial Metabolism in a Biogeochemical Hot Spot in an Alluvial Aquifer
Source: Front Microbiol. 2017 Jan 25;8:40. doi: 10.3389/fmicb.2017.00040 (PMC5264521; doi:10.3389/fmicb.2017.00040)
Supplement: Supplementary file 2 [file Table2.XLSX]

## Sheet: Sheet1
Supplementary Table S2. Metagenome co-assembly statistics
# contigs (>= 1000 bp)	247947
Largest contig	621363
Total length (Gb)	1.08
GC (%)	53.44
N50	4559
N75	2826
L50	55527
L75	132781
