# Supplementary material for: Metatranscriptomic Analysis Reveals Unexpectedly Diverse Microbial Metabolism in a Biogeochemical Hot Spot in an Alluvial Aquifer
Source: Front Microbiol. 2017 Jan 25;8:40. doi: 10.3389/fmicb.2017.00040 (PMC5264521; doi:10.3389/fmicb.2017.00040)
Supplement: Supplementary file 3 [file Table3.XLSX]

## Sheet: Sheet1
Supplementary Table S3. Percent of community coverage and community transcript abundance with contributing taxonomic bins
			Percent of community coverage (DNA)					Percent of community transcript abudance (mRNA)
Primary taxa	Family/sub-classification	Bins	Day 0	Day 5	Day 11	Day 15	Day 20	Day 0	Day 5	Day 11	Day 15	Day 20
Chloroflexi	Anaerolineae	b14.1, b14.2, b14.4, b31, b46.1, b46.3, b46.4, b46.6, b46.7, b46.8, b46.9, b46.11, b46.12, b46.13, b46.14, b46.17, b46.18, b47.1, b47.2, b47.7, b47.8, b47.9, b47.11, b47.12, b47.14, b47.15, b47.16, b47.18, b73, b144, b160	8.50457	5.31861	5.85151	5.74782	6.33376	6.71675	5.95257	5.4655	6.99886	6.23595
Chloroflexi	Dehalococcoidia	b36.1, b36.2, b36.3, b36.6, b36.7, b82.2, b82.6, b143	3.71541	2.23766	2.08769	2.17973	2.29638	2.24128	1.60746	1.68661	2.22544	2.13105
Chloroflexi	Miscellaneous	b12.2, b12.5, b47.4, b47.5, b47.6, b47.13, b67, b115	2.61331	1.58293	1.74212	1.70168	1.83108	2.07734	1.47472	1.30613	1.81672	1.31134
Archaea	Ca. Bathyarchaeota	b30.1, b30.3, b30.4, b30.5, b30.6, b30.7, b30.8, b30.9, b30.11, b89, b113	1.97568	1.18688	1.07388	1.12043	1.20701	8.97376	14.4227	10.2081	3.83417	8.3244
Archaea	Miscellaneous	b12.3, b27, b54, b58, b66, b162	1.45781	0.797438	0.765735	0.789564	0.85993	1.05162	0.654213	0.680851	1.08822	0.847483
Clostridia	Clostridiaceae	b33.3	0.475501	1.19855	1.12825	1.14651	1.16092	0.747398	0.872469	0.786962	0.829952	0.952092
Clostridia	Ruminococcaceae	b145.7, b157	0.574112	0.341822	0.367757	0.397784	0.395818	0.409401	0.340205	0.389965	0.466136	0.468372
Clostridia	Peptococcaceae	b130	0.055439	0.0209457	0.0396559	0.249601	0.73494	0.246441	0.324391	0.255092	0.432502	0.711627
Epsilon proteobacteria	Miscellaneous	b94	3.11394	5.76079	2.12344	1.86022	1.5511	2.01316	2.88301	1.66583	1.95097	2.04912
Delta proteobacteria	Miscellaneous	b4, b12.6, b79, b140, b145.3, b173	2.99644	2.13601	1.80478	1.82907	1.82197	2.68993	2.79985	2.42866	2.71311	2.6065
Delta proteobacteria	Desulfobacterales	b1, b7, b71, b98	0.420585	0.819841	1.7026	2.13062	3.26276	2.18378	1.64382	1.28204	2.93813	2.32632
Delta proteobacteria	Desulfovibrionales	b16, b152	0.536899	0.326332	0.352313	1.23795	6.48732	0.999737	0.620253	0.628181	1.32136	1.58468
Delta proteobacteria	Syntrophobacterales	b93	3.60556	2.11378	2.85414	2.42674	3.05501	2.35137	2.52468	2.18659	2.91522	2.40838
Gamma proteobacteria	Miscellaneous	b91	0.0597259	1.55535	1.13401	0.764979	0.394797	0.534588	0.82053	0.790818	0.508877	0.664611
Beta proteobacteria	Miscellaneous	b39, b62, b77, b161	0.160423	1.05175	0.630036	1.67497	0.914329	0.436713	0.682429	0.870072	0.600669	0.746735
Beta proteobacteria	Rhodocyclales	b45, b102	0.184971	9.2901	4.23249	3.39591	2.33295	3.60001	3.89589	3.75394	3.48013	3.25735
Beta proteobacteria	Comamonadaceae	b20, b60.1, b60.2, b117, b137	0.93477	6.35386	5.23467	4.37721	2.69305	5.19219	5.5268	7.41927	4.10666	4.97925
Beta proteobacteria	Hydrogenophaga b174	b174	0.0543326	4.95799	6.62865	8.09254	5.59335	3.07553	4.92624	7.77685	5.59197	5.15907
Alpha proteobacteria	Miscellaneous	b22, b158	0.998072	0.709122	0.745834	0.884942	0.995993	1.02206	0.730426	0.938575	0.818715	0.768896
Bacteroidetes/Chlorobi group	Bacteroidetes/Chlorobi group	b19, b32, b55, b76, b114, b124, b125.1, b125.2, b171	3.44932	3.09813	3.00597	2.80574	3.13788	2.59493	3.02955	2.40888	2.60854	2.73528
