# Supplementary material for: Metatranscriptomic Analysis Reveals Unexpectedly Diverse Microbial Metabolism in a Biogeochemical Hot Spot in an Alluvial Aquifer
Source: Front Microbiol. 2017 Jan 25;8:40. doi: 10.3389/fmicb.2017.00040 (PMC5264521; doi:10.3389/fmicb.2017.00040)
Supplement: Supplementary file 6 [file Table6.XLSX]

## Sheet: Sheet1
Supplementary Table S6. Hydrogenophaga (b174) dentrification transcripts and Dechloromonas (b45) dentirification and acetone carboxylase transcript expression (RPKM). The RPKM has been normalized to the maximum for each gene.
				RPKM						NORMALIZED RPKM
Bin	Pathway	Gene	ORF	Day 0	Day 5	Day 11	Day 15	Day 20	Gene	Day 0	Day 5	Day 11	Day 15	Day 20	% ID	NCBI annotation	Sequence
b174	Denitrification	narK1	k101_2645179_107615_9	0	0.205	0.078	0.023	0	narK1	0	1	0.380488	0.112195	0	90	MFS transporter [Acidovorax sp. JHL-9] / Kbase: Nitrate/nitrite transporter NarK)	MSGNPQHNRQAWSVLIVSTLAFTVCFMVWMMFGVIGIPIRKMLGLNATEFGLLTAMPVLTGSLVRVPLGIWTDRFGGRIVMACLMAVTVPAIWLMSYATEYWHFIVIGLFVGLAGGAFSVGTPYVARWFPKQRQGMAMGVYGAGNSGAAVNKFVAPVLLVAFGWAIVPQVYAAIMLGTLVLFWFFSHSDPSHLVPSHVKFTDQLKALKDPKVLKYCQYYSIVFGGYVALSLWMVQYYVGEYGLDIRIAALLAACFSLPGGVLRAIGGILSDKYGAHSVTWWVMWVCWICLFLLSYPQTDFTVLTVNGPSTFHIGLNVYAFTGLMAVLGVAMAFGKASVFKYISDDYPGNIGAISGIVGLAGGLGGFVLPIMFGLLMDLTGIRSSAFMLMYGVVWVSLIW…
b174	Denitrification	narK2	k101_2645179_107615_10	0	0.019	0.033	0.02	0	narK2	0	0.575758	1	0.606061	0	86	Nitrate/nitrite transporter NarK [Limnohabitans sp. 103DPR2] / Kbase: Nitrate/nitrite transporter NarK	MNPKPTSGADITDWRPEDDAFWNASGKRTAYRNLWISVPALLCGFAIWGMWGIITVQMLNLGFPFSKDELFSLTAIAGLAGATMRIPASFLVRLAGGRNTIFLTTAMLLAPALGTGIALQHPEWPLWVFQLMALWSGVGGGNFASSMANIGTFFPKRLQGTALGLNAGLGNFGVTTMQIVIPLVMTVSLFGGLGGEPMTLVKDSGWILGKIAAGTPTWIQNAGFAWLLSLIPLSALCFFGMNNLSSVSPNIGSTLAAFVKIIWLYTLSFLPAGIGLYLYLPQPTGLGLLSMWLVMPLIIVSTLLLMKFTAFGTMKDNIAKQFAIFGNKHTWSMTALYIVTFGSFIGFSMALPLSITVIFGISHLPDAAGVMQHTLKNPNAPSALTYAWIGPFIGAAVRP…
b174	Denitrification	narG	k101_2645179_107615_11	0	0.048	0.068	0.016	0.049	narG	0	0.705882	1	0.235294	0.720588	87	nitrate reductase subunit alpha [Hydrogenophaga sp. Root209]	MSHFLDRLTHFKLPQETYSGRHGVATNEDRTWEDAYRNRWAHDKVVRSTHGVNCTGSCSWKIYVKGGIVTWETQQTDYPRTRWDMPNHEPRGCARGASYSWYLYSANRVKYPMVRGRLLERWRAALKVAKTPVDAWALIADDDAARRDYQQVRGLGGFVRSSWDEVNQLIASANVYTIKKHGADRIIGFSPIPAMSMVSYAAGSRYLSLIGGVCMSFYDWYCDLPPSSPQIWGEQTDVAESADWYNSSFIIAWGSNIPQTRTPDAHFFTEARYKGTKTVAVTPDYSEVAKLSDLWLHPKQGTDAALAMAMGHVILKEFYFKDGGQGRSAYFDDYARRYTDLPLLVMLKEHQLADGSTTLVPDRYLRASDFSGQFGQDNNPEWKTLAFDTSGNPVLPNGS…
b174	Denitrification	narH	k101_2645179_107615_12	0	0.058	0	0.03	0.083	narH	0	0.698795	0	0.361446	1	91	nitrate reductase subunit beta [Comamonadaceae bacterium B1]	MKVRAQIGMVLNLDKCIGCHTCSVTCKNVWTSRPGVEYAWFNNVESKPGIGYPKEWENQDKWNGGWTRKADGSLQPRQGGKWSLLMKIFANPNLPQIDDYYEPFTFDYDHLKSAPEMKAVPTARPRSLITGQRMEKIEWGPNWEEILGGEFAKRSKDSNFDGFEAAQKAMVGEFEN
b174	Denitrification	nirS	k101_5032195_192934_3	0	0.301	0.031	0	0.027	nirS	0	1	0.10299	0	0.089701	83	nitrite reductase [Hydrogenophaga sp. LPB0072] / Kbase: Cytochrome cd1 nitrite reductase (EC:1.7.2.1)	MKPRTIIRLTTLAMAAMLGAGAFAQTADKKVSPAEANYQAGSSPIGAEAMVQSVNPKAPPMTQTEFDVARKVYFERCAGCHGVLRKGATGKPLTPDITVGKGTDYLKVFIAYGSPAGMPNWQTSGEMTEKEVDMMARYIQHEPPTPPEFGMEQMKATWKVIVPPEKRPTKKMNNFNITNIFSTTLRDTGEVALIDGDTKKIINIIKTGYAVHISRLSASGRYLFVIGRDAKINMIDLWMELPDNVAEIRTGLEARSVETSKYKGFEDKYAIAGSYWPPQFVIMNGDTLEPLKIVATRGMTVDKQEYHPEPRVASIVGSHYKPEFVVNVKETGQTLLVDYSNIDALKVTTIGTARFLHDGGLDSTKRYFMVAANNSNKIAAVDLKEGKLTKLIDVGKIPH…
b174	Denitrification	norB	k101_5032195_192934_17	0	0.063	0.037	0.011	0	norB	0	1	0.587302	0.174603	0	88	nitric oxide reductase [Acidovorax sp. Root70]	MTISTLKYQSQSVSKLYFIAAMALFAGQIIFGIGLGLQYVIGDLFFPYIPFNIARMVHTNLLIVWLLFGFMGAAYYMVPEESETELYSPLLAKVLFWIFLAAGSLTIVGYLTVPYAKLAELTGNDLLQTMGREFLEQPLPTKLGIVVVALGFLFNISMTALRGRKTSITLVLLMGLWGLAIFFLFSFVNPENLVRDKMYWWFVVHLWVEGVWELILGALLAYVLVKTTGVDREVIDKWLYVIVAFALMTGILGTGHHFFFIGLPGYWHWIGSIFSAMEPIPFFMMTVFAFNMVQRRRRDHPNQAAVLWALGTAVMGFLGAGLWGFAHTLSAVNYYTHGSQVTAAHGHLAFYGAYVLVVITLISYAMPTLRGRIANSQKAQAYEMWSFWIMTIGMGIMVL…
b174	Denitrification	nosZ	k101_5160680_197540_1	0	0.159	0	0	0	nosZ	0	1	0	0	0	74	nitrous-oxide reductase [Acidovorax sp. Root267]	MKSDSSLPSKDTTAWGRRRFLNTAALAGLTMGAAACTDKESGAANAPAAAPAAAPDAAHAGTNATHLKPGELDTYYGLWSGGHTGDMRVLGLPSGRELMRIPCFVPDALVGWGITNESKKIMGTKPDGS
b45	Denitrification	napA	k101_1272964_53061_2	0.046	0.152	0.058	0.038	0.055	napA	0.302632	1	0.381579	0.25	0.361842	95	nitrate reductase catalytic subunit [Dechloromonas aromatica]	MKLNRRDFIKANAAAAAMSAAGLSAPGTAVAQGKDDIRWDKAACRFCGTGCGVLVGTQEGRVVATQGDPDAPVNRGLNCIKGYFLSKIMYGADRLKTPLLRMKDGKYDKNGEFAPVSWKQAFDIMEEKAKATLKAKGPNGLAMFGSGQWTVWEGYAAAKLMKAGFRTNNLDPNARHCMASAVAGFMRTFGIDEPMGCYDDIEHADAFVLWGSNMAEMHPILWTRITDRKLSNKGVKVAVLSTFEHRSYELADIPMIFTPQTDLAILNYIANYIIQTGKVNQAFVDKNINFKKSATDIGYGLRPTHALEKDATSNGYPGADGKPKGDTGKSEAITFDEFKKFVSEYTVEKVSKLSGVAEKDLKALAELYADPKVKIISFWTMGFNQHTRGTWANNLVYNI…
b45	Denitrification	norB	k101_5696000_216075_10	0.49	1.122	0.228	0	0.197	norB	0.43672	1	0.203209	0	0.175579	99	nitric oxide reductase [Dechloromonas denitrificans]	MQFKSQAVAKPYFIAAIGLFVGQILFGLILGLQYVIGDFLFPAIPFNVARMVHTNLLIVWLLFGFMGGAYYMIPEESE
b45	Denitrification	nosZ	k101_4888534_187913_1	0	0.144	0	0.075	0	nosZ	0	1	0	0.520833	0	77	nitrous oxide reductase [Dechloromonas denitrificans]	MKKFVVKSTALLLAAGFAATAYSAESLQDVMKRRNLSQQDLLAASKTYVPTGKRDEFVAFSSGGQSGQIIV
b45	Acetone carboxylation	ackA	k101_1973118_81326_3	0	0.048	0	0.025	0	acxA	0	1	0	0.520833	0	83	acetate kinase [Dechloromonas aromatica]	MTTKQAAYLVLNAGSSSLKFSAFRQQADSADLETLLSGQISGIGSSAHFSAKGADRRLLAEHSWDDKDSLCRDTLLQYVLGWVSTTLVDDEIVAVGHRVVHGGLALGQPMRVSPQLLDQLDSLVPLAPLHQPHNLAPMRILARNFPDLEQVACFDTAFHSSQPAIARSFALPQALTDEGVCSYGFHGLSYEYVTSQLLENRPDLAEGHVVICHLGNGSSLCAVKGGRSMDTSMGFSALDGVPMGTRAGSVDPGVILYLMREKKMGLEELEDLLYRQSGLLGVSGVSNDMQVLQASGDPRAQKAVELFCFRVAKEVAALAASMGGLDALVFTAGIGENSPEIRALIAERLEWLGVKVDATANKSREYYIAAMDSKVPVFVIPTNEEMMIAKHTINVLGQT…
b45	Acetone carboxylation	acxB	k101_5615604_213277_1	0.956	3.169	0.517	0.429	1.385	acxB	0.301672	1	0.163143	0.135374	0.437046	98	acetone carboxylase subunit alpha [Dechloromonas aromatica]	DCILTSTGIIIHVGTMGAAIKYMIENNWEANPTINPGDMFTTNDCAIGNVHPCDIATIVPIFWAGKLIGWVGGVTHVIDTGAVTPGSMSTGQTQRFGDGYMITCRKTGINDEPLRDWLHESQRSVRTPKYWILDEKTRIAGCHMIRELVEEVIRADGLEAYEKFSGEVIEEGRRGLMSRIKAMTLPGKYRKVSFVDVPYKHEDIQVSNAFAKLDSIMHSPVEMTIKPDGKWRLDFEGASRWGWHTFNAHQVAFTSGIWVMMSQTLVPTQRINDGAYFATEFHLPKGPWCNPDDRRTGHAYAWHFLVSGWAALWRGLSQSYFSRGYLEEVNAGNANTSNWLQGGGINQDGEIHAVNSFEASSCGTGACAVKDGLNHAAAIWNPEGDMGDIEIWEMAEPLL…
b45	Acetone carboxylation	acxC	k101_5615604_213277_2	0.91	2.049	0.74	0.503	1.175	acxC	0.444119	1	0.361152	0.245486	0.57345	97	acetone carboxylase subunit gamma [Dechloromonas aromatica]	MSYTNEQVSHLVEGTLDWETTFRMLSMPKDNSRFEQYLAALQAKVSFKDRIVLPLAPHMYIVQSAKTKQWLIKCDCGHEFCDYKDNWKLHAAIYVRDTEEAMTEVYPKLMAPDTQWQVYREYYCPTCGTLHDVEAPTPWYPVIHDFEPDIEAFYKEWVHLPVPERID
