# Supplementary material for: Metatranscriptomic Analysis Reveals Unexpectedly Diverse Microbial Metabolism in a Biogeochemical Hot Spot in an Alluvial Aquifer
Source: Front Microbiol. 2017 Jan 25;8:40. doi: 10.3389/fmicb.2017.00040 (PMC5264521; doi:10.3389/fmicb.2017.00040)
Supplement: Supplementary file 7 [file Table7.XLSX]

## Sheet: Sheet1
Supplementary Table S7. Hydrogenophaga b174 scaffold k101_5032195_192934 with ORFs 1-49.
		RPKM
ORF	Gene	DAY 0	DAY 5	DAY 11	DAY 15	DAY 20	%ID	Annotation	Sequence
k101_5032195_192934_1	nasT	0.086	0	0.118	0.022	0.155	71	antitermination regulator [Hydrogenophaga sp. Root209] / nitrate/nitrite-sensing protein [Variovorax paradoxus] / Kbase: Response regulator NasT	MPSTASPLKSGLNFLIAAKRCEIDALRQLALTSALVNVTGRLVHGLQRERGLSNLFLASQGSRFAEPRQQQIAESQATETALRRCFDGLDAHLGHGARLFSRIAYVLQGLDALPALRERVDTQVWTARQATEAYVRLIAGLLAVVFEAADSASDPGISRQLVALFNFMQGKEFAGQERAAGSALYASGRAESAEQQRLLHLIDSQERCLQVFKEFANDELATLWATADLDTVAARAELERMRRVLCTAADGSPLDANQSQPWFDCCSVRMDRMKTVEDRLAHSLQRLCEHKTQAALDELLAFEGLNPAATQPADPLSFFLHPVPDHVAGSTPTQGYGHQLDRSILDLVQDQARRLQAISDELDTVRASLNERKLVERAKGLLMAHRNLSEAEAHKTLRQ…
k101_5032195_192934_2		0.138	0	0	0	0	76	uroporphyrin-III C-methyltransferase [Hydrogenophaga sp. LPB0072]	MNLVHFGHLLVPERSPQGTVPGTVTLVGAGPGDPELLTVKAVKALQAATLVLYDHLVSPAVLDHLSPDAERIYVGKESSRHTLPQASIIDLMVQLARGGRSLLRLKGGDGYIFGRGGEEAQALAAEGIPFTVVPGLTAAQGAAASVGIPLTHRDHACALVLATGHTRDDNGLDMDWAMLARPRQTVVLYMGVNNLPEICRQLLAHGLPPGTPAALVEKATMPEERCITGTVAELPALALRHQVRPPALIMIGGVVALRAQLMPRAAMQVAMRERETA
k101_5032195_192934_3	nirS	0	0.301	0.031	0	0.027	83	nitrite reductase [Hydrogenophaga sp. LPB0072] / Kbase: Cytochrome cd1 nitrite reductase (EC:1.7.2.1)	MKPRTIIRLTTLAMAAMLGAGAFAQTADKKVSPAEANYQAGSSPIGAEAMVQSVNPKAPPMTQTEFDVARKVYFERCAGCHGVLRKGATGKPLTPDITVGKGTDYLKVFIAYGSPAGMPNWQTSGEMTEKEVDMMARYIQHEPPTPPEFGMEQMKATWKVIVPPEKRPTKKMNNFNITNIFSTTLRDTGEVALIDGDTKKIINIIKTGYAVHISRLSASGRYLFVIGRDAKINMIDLWMELPDNVAEIRTGLEARSVETSKYKGFEDKYAIAGSYWPPQFVIMNGDTLEPLKIVATRGMTVDKQEYHPEPRVASIVGSHYKPEFVVNVKETGQTLLVDYSNIDALKVTTIGTARFLHDGGLDSTKRYFMVAANNSNKIAAVDLKEGKLTKLIDVGKIPH…
k101_5032195_192934_4	nirM	0	0	0	0	0	72	cytochrome C [Hydrogenophaga sp. LPB0072] / Kbase: Cytochrome c551/c552	MKKVNLLLLASFMALGSGAALADGDAALTKGGCMACHTKDKKLVGPSFKDIAAKYKGQDVSAKLFDKVRKGGSGVYGPIPMSPNGPDKIADQDLKDAIAVILKS
k101_5032195_192934_5	nirC	0	0	0	0	0	80	cytochrome C55X NirC [Hydrogenophaga sp. LPB0072] / Kbase: Cytochrome c55X precursor NirC	MKTAAVLSALLLGPVLALAQSVPAPDASRSRELVRMVRQDCGSCHGMRLTGGLGPALTREALAEFPLDSLAAVIVHGRPGTPMPPWRAMLSEPEARWIAQRLLQGFPEETVTTP
k101_5032195_192934_6	nirF	0.18	0	0	0	0	81	protein nirF [Hydrogenophaga sp. LPB0072] / Kbase: Heme d1 biosynthesis protein NirF	MKRREWLAAAATLSSIGALGLLPGCASPVLRGTGDLGVVIGRANGTLYLVDTTAQALIGEVPGLGDLSHASVVFSRDGLFAYVFGRDGGLTQVHLLERRIPRRVMQAGNSIGGAISADGTLVAAQNYTPGGVKVFDARTLELLAHIPAEYEPGKLSRVVGLVDLPGRRFAYSLFDAHAIWVTDCSDPRHPKTQKFNNIGRQPYDALVTPNGRHYIAGLFGEDGLAMIDLWAEDCPQVRAAPSPPPEGGKETWGGPAFPCHPKVQRILGGYGKGQEPLPVYKMPHLRGWAVAGRRAYLPAIGRHEVLVVDTETWAEVGRIPVAGQPVFVMARPDGRQVWVNFAVPDYHRVQVIDTQSQAIVQTLEPGKAVLHMEFTPRGEAVWISSRDDHRVSVIDTQSF…
k101_5032195_192934_7	nirD/nirL	0	0	0	0	0	59	AsnC family transcriptional regulator [Hydrogenophaga sp. LPB0072] / Kbase: Heme d1 biosynthesis protein NirD / Heme d1 biosynthesis protein NirL	MDARLRLINDWQHGFPLCADPFGELARETGLGRAAVIETLRLAQDDGRVSRIGGVFAHGSGGDAVLVAMAVPAHRIDTVAALVSAHPGVNHNYLREHHHNLWFVMTGAHRDAVEDGVAELEKVIGLPALRLRMLRPYRIDLGFDLRGDTAQVPMRRTADAPKTAPLPADQWPLARLVEAGLPLVDRPFAVWAEELDRGESWITQCIDLWLAEGRLKRFGVVVRHHELGFHANAMTVFDVPNDQIDACGMALAEQAGVTLAYRRARAEGWPFNLYAMVHGTNRDAVKAVIDRVTHAAGLSRFPREVLFSTRRFKQTGARRFRGWASAPVVAAVPEVPHALAG
k101_5032195_192934_8	nirG	0	0	0	0	0	79	protein nirG [Hydrogenophaga sp. LPB0072] / Kbase: Heme d1 biosynthesis protein NirG	MLSPDDARLIGFLHGGFPLSDRPFAEVAAQLGCSEDAVIERLQHLLSHGDLTRFGPLFQIERAGGRFILAAMAVPEERFDAVAAQLDAMNEVAHNYRRESAHPDQPGATPLNMWFVLAVESADQIGSVVQRIEAVTALPVYAFPKEREFFVELKLPLFDGGAHGTR
k101_5032195_192934_9	nirH	0.474	0	0.11	0	0	81	protein nirH [Comamonas granuli] / Kbase: Heme d1 biosynthesis protein NirH	MALDELDRRLIRATQSGLPLVPRPYEAVGATLGISGEQVRERLQAMLDAGLIRRIGAVPNHYRLGFTANGMSVWDVADDVVDALGERIGLLPGVSHCYRRPRRLPVWPYNLFAMLHGRSRDEVEQQAQEIASMLGAACRSHDILYSTAILKKTGLRLSES
k101_5032195_192934_10	nirJ	0.084	0	0	0.023	0.034	76	heme d1 biosynthesis radical SAM protein NirJ [Hydrogenophaga sp. LPB0072] / Kbase: Heme d1 biosynthesis protein NirJ	MFRISQYMREIAEAEHTGRYPVPAPRLRQQPARNASGVSGSSTQDAAGLASPDGQRRPLEGVGRSPAGVGQACGPVVIWNLIRRCNLTCKHCYALSADHEYAGELSWHEVVTVMDDLKAFRVPVLILSGGEPLMRPDIFDIANRSRAMGFYTGLSTNGTLIDAPMADRIAATGFDYVGISLDGLRETHDKFRRLDGAFDRSLAAVRLLRERGVKVGLRYTMTALNAHDFAPLLDLMRSEQVDKFYFSHLNYAGRGNIHRGQDAQHLATRQALDQLFERAWQAARDGLDEEYVTGNNDADGPYLLQWVQARYPRWADALRERLVAWGGNSSGVNVANIDNLGHVHPDTMWWHHTIGDVRQRPFSEIWSDTSEPLMAGLKAFPRPVEGRCASCQHFAICGG…
k101_5032195_192934_11	nirN	0	0	0.095	0	0	84	cytochrome C oxidase Cbb3 [Hydrogenophaga sp. LPB0072] / Kbase: Nitrite reductase associated c-type cytochorome NirN	MPDAPKRSLREALANLARATLVLGLCWMGVDMAAAQSIDAGALYQQHCAACHGEQRTGLMGPALLPESLERLRPAEALKVIAQGRPATQMPGFAAQLSAADIAALAAHIRTPVSPAPVWAEVDIRASRSFNPAPAGEPAKPLWSADPMNLFVVVEGGDHHISLLDGDRFEVITRFPSRFALHGGPKFTPDGRYVFFGSRDGWITKYDLWRLRVVAEVRAGLNMRNVAVSGDGQWVMAANYLPHSVVLFDADLNLQKTYAAATLDGKQTSRVSAVYDATPRHSFVVALKDIPELWEISYNPKAEPIYDGLVHDYKMGEAIAKPGFLGVRRTPLDEPLDDFFFDQSYRHVLGATRPKTAEGSATAQVVNLDARRRIADLPIAGMPHLGSGITFGWNGSTVL…
k101_5032195_192934_12	norE	0	0	0	0	0	71	cytochrome-c oxidase [Hydrogenophaga sp. LPB0072] / Nitric oxide reductase activation protein NorE	MAERAVAPRLAGDGIVWLLVLAELLTFGLLFVSFAFARWREPEVFAQGQAVLSLHTGALNTLLLVAASWAAVRAVRAFEADRGDIGAHWLLVALAGAVGFLIVKSHEFVGKVQAGFDWATDAFTLLYTLLTGFHFLHVVVGAIVFALLWRKARVGVYGRDHHMGPASGAVFWHMVDLLWMVLFPLVYVVR
k101_5032195_192934_13		0	0	0	0	0	52	hypothetical protein LPB72_03835 [Hydrogenophaga sp. LPB0072] / Kbase: unknown	MKGQGMRLTRVDAVFALLAVATLASGWLGEGAAVSGQHLGAAATLAVLALAAFKGALIALDYMELRTAPALWRRLVMGWLVVVIGLVLLASLLLRA
k101_5032195_192934_14		0	0	0.083	0.026	0	72	hypothetical protein [Leptothrix cholodnii] / Kbase: unknown	MNTKPISSAATQRPAEPPPLPRVAVAAVALLAVLNLLGALGGGLVRLGSLPAGDHGPTGALAVAAHGAVMMAGFFGTLIALERAVALRRGLWVPALAAIGGLLAWGGGWWRPAEALWAVSAAGLVGLYAWAGWRRAMSLPLAVEASGAVALLAGTLGFAFGQPDLARLGWSAFLVLTIAGERRELTRLVRLPRWSAQAFLAGWGALALAVALAAFGATGAAMALWWLALGALALWLLRFDVATKQWRAKGWAGHTAICLSVGYVWLLLAAGLGLAGQPVAWHGLWLGFVMAMVFGHAPIMLPALAGWRPEPTRWALLPLAVLGASLALRTVAAPSGWATGLAVAGAGHALAFVLFGAVMVRAVRRGR
k101_5032195_192934_15		0	0	0	0	0	61	hydroxylase [Caldimonas taiwanensis] / probably aromatic ring hydroxylating enzyme, evidenced by COGnitor; PaaD-like protein (DUF59) involved in Fe-S cluster assembly	MFLEPVQGSAQIVRGSSLQRRQTPPHKAERMNSTALPAVPPDDLHAAVMSALAQVDDPEMGENLVDLGVVGEVRIDGSAVAVTLIPTSATCPMADVMVDDAQTAVQRACPPGTTVDVRMDWDTEWSPERLAPALRERFGW
k101_5032195_192934_16	norC	0	0	0.122	0	0	86	cytochrome C [Hydrogenophaga sp. LPB0072] / Kbase: Nitric-oxide reductase subunit C (EC 1.7.99.7)	MSQSQSGFTKQMARNMFYGGSVFFALLFAVIVFDTESRIPERSNAKAITPAVVAGKKIWETRNCIGCHTLLGEGAYFAPELGNVYKRRGGDFIKGWMQAMPTGAPHRRQMPQFNLNEQQLNDLVEFLKWTGEINTEQWPPNIEG
k101_5032195_192934_17	norB	0	0.063	0.037	0.011	0	87	nitric oxide reductase [Hydrogenophaga sp. LPB0072] / Kbase: Nitric-oxide reductase subunit B (EC 1.7.99.7)	MTISTLKYQSQSVSKLYFIAAMALFAGQIIFGIGLGLQYVIGDLFFPYIPFNIARMVHTNLLIVWLLFGFMGAAYYMVPEESETELYSPLLAKVLFWIFLAAGSLTIVGYLTVPYAKLAELTGNDLLQTMGREFLEQPLPTKLGIVVVALGFLFNISMTALRGRKTSITLVLLMGLWGLAIFFLFSFVNPENLVRDKMYWWFVVHLWVEGVWELILGALLAYVLVKTTGVDREVIDKWLYVIVAFALMTGILGTGHHFFFIGLPGYWHWIGSIFSAMEPIPFFMMTVFAFNMVQRRRRDHPNQAAVLWALGTAVMGFLGAGLWGFAHTLSAVNYYTHGSQVTAAHGHLAFYGAYVLVVITLISYAMPTLRGRIANSQKAQAYEMWSFWIMTIGMGIMVL…
k101_5032195_192934_18	norQ	0	0	0	0.037	0	86	CbbQ/NirQ/NorQ/GpvN family protein [Leptothrix cholodnii] / Kbase: Nitric oxide reductase activation protein NorQ	MDHSDIHRLAQVPFYAEQAGEATLFEHAFRQRLPVLIKGPTGCGKTRFVEHMAARLGRPLITVSCHDDLSAADLVGRHLIGADGTVWADGPLARAVRTGAICYLDEVVEARKDTTVVLHPLADDRRVLPIERTGEQLVAPPGFMLVISYNPGYQNLLKSLNPSTRQRFIALTFGYPAPAVERAIIEAETGVDAALADRLGQLATALRRLTDHDLEETASTRLLVMAARLVASGLPLHTACRAAIVDALTDDAETAAALDEVVSAVIAPVR
k101_5032195_192934_19		0	0	0	0	0	87	4Fe-4S binding protein [Hydrogenophaga sp. LPB0072] / Kbase: Type cbb3 cytochrome oxidase biogenesis protein CcoG, involved in Cu oxidation	MQRRRLFFQLGFFALFLLAPALDLLRFDLNQAQLWFLGQRWSLGIDAFKAGEISANEAAMRIFLRAFLPAIVAVVAFLGVAWRYGRLYCGWLCPHFTLVETLNTALHRACGKLSVWDRHRTTRAGVKPSARWWPVFGGLCLAFGFMWAITLLTYLLPPATIWGNLFAGTLTPNQARFLVISTAVFTAEFAFARHLFCRFGCAVGLFQSLAWMANPKGMVVAFDRDNARDCRTCTTTTHPQGSACDNGCPMRLHPRNIKRMMFSCVQCGQCLDSCDETQTAQAREPLLQWKVGADAVRETLRQRKAELELEHPLRRFASSPPERGGPHQQPGETGSAVGPGSRGRIPC
k101_5032195_192934_20	norD	0	0	0	0.008	0	81	VWA domain-containing protein [Hydrogenophaga sp. LPB0072] / Kbase: Nitric oxide reductase activation protein NorD	MEEWVGQQWHRFIHRAASRQHAHAAVHLPEVQRAIGMLFRAAGGAHGVRLAPATDSRSGGPRDWLQRIAGSGTHAATGRLETEALSLPPTVAVFDDVALNRALYLWLAAQGACIEATGDWLGDNVRASAQVLQTFPGLVARHLDLLAAQLALRPDPARLKGAAAEAERTVQQALRGALPAARSGLQPQDVAPVWLWLDAGGEPAAAVARPDGAQAPGDARKPAASDARRRRAQAVSDQRDKAPLMMFFRAESILSWGEFVKVNRASDDDPDDNAAGVANDMDVLAIAPDGQSTAARVKFDLDLPSAAADDRPLGPGIRLPEWDFRRHALLPEHCALQPLVATPAEPYVPPTALRTTARRVRRRLEILRAGTGRQRAQPEGDEIDLDAWVRHRVDAAGAP…
k101_5032195_192934_21	dnr	0	0	0	0	0	79	Crp/Fnr family transcriptional regulator [Hydrogenophaga sp. LPB0072] / Kbase: Nitric oxide -responding transcriptional regulator Dnr (Crp/Fnr family)	MDIAQFDLPRYLSMLPLFQEMKPPELQRLAQGSRLRQLARGDEVFHIGELCNEFHVTVSGQIKLFAISPAGQEKIIEIIGPGNSFAEALMFTDKPYFINAQALTDTLLLSVSKQSVLQEIETDRRFCMRMLAGLSRRLHGLVNDVQAYALHSGVERVIGYLMRDLPDGGKGGAEDELAQRVTLPVSKAAIASRLSMTPEYFSRVLHELEAKGLIVIDKRDIHIPDPQRLTRYPVE
k101_5032195_192934_22		0	0	0.083	0.108	0.098	87	tRNA N6-adenosine(37)-threonylcarbamoyltransferase complex transferase subunit TsaD [Hydrogenophaga sp. LPB0072]	MLILGFESSCDETGVALVDASGSAVPRLLGHALHSQIEMHQAYGGVVPELASRDHIRRVLPLTDAVLAQAGLPLSAVDAIAYTRGPGLAGALLVGSGVASAMAMALGKPVMGVHHLEGHLLSPFLSADPPEFPFVALLVSGGHTQLMRVDGVGRYELLGETIDDAAGEAFDKSAKLLGLGYPGGPALAKRAEQGSATAYKFPRPLLHSGDLDFSFAGLKTAVLTQVKRLAHARPEGPATPQLAEALDAQQIADVAASVQAAIVEVLVKKSLAAIDATGLNRLVVAGGVGANALLREQLNAACQKRRVRVHYPELHLCTDNGAMIALAAGLRFQAGLLPDAAAAPAYHFDVRPRWPLSELG
k101_5032195_192934_23		0	0	0.083	0.037	0.072	86	ABC transporter permease [Hydrogenophaga sp. Root209] / Kbase: Leucine-, isoleucine-, valine-, threonine-, and alanine-binding protein	MNFTTRLRRRALSTVLLAIACASTAQAQGTASPAAAPIRIGMIEGLSGPFANTGEAVYRNLVWATERVNARGGVKLPGGHRPLQIERFDSKGQTEEALSALRSAIDRDITVVTQGNSSAAASGLIDAINKHNERDPARQVLFLNYSAVDPVLTNQNCSYWHFRFDAHADMRMTALMNVLRDDKDLKQIYLIGQDYSFGQSVLREARSQLAAKRPDVKIVGDELHPMARVKDFAPYAAKIKASGAQAVLTGNWGNDLTLLVKAAREAGFEGSFYTFYGNALGAPAAIGDAGIGKVIAVADWFPNVLTKESEAFYQSFRQRFPNPADDYVHMRMQLMVESLAQAIERAGSVKAAAVAAQLEKAEVQLAGQTARMRAADHQFQQPLAVAVMDRQGAPGVKFD…
k101_5032195_192934_24		0	0.052	0	0.027	0	82	aspartate aminotransferase [Hydrogenophaga sp. Root209] / Kbase: Aspartate aminotransferase (EC 2.6.1.1)	MRAVVEGLEESRIREVANEGLGRSDVLKFWFGESDEVTPAFIREAAIASLHAGETFYAHNLGLPELRQEIGVYTHTLHPQHTTDHWFDRIAVTSGGVNGLMLASQALVNAGDEVVVVTPAWPNLVAQPQIMGAKVTTVPLQVVPQGGNAGAWVLDMAALLTAITPATRLLIVNAPNNPTGWTLTRNEQATILDHCRRTGTWILADEVYERLYYAGDTPHGAAPSFLDVAEPEDRLIVAHSFSKSFLMTGWRLGWLVLPPSLTHAVGKLIEFNTSCAPVFAQRAALVALQRGADVTPALVAHLQACRDTLVPLLKAVPGVTLAEPKGGMYAFFHLAGHDDCLDTAKRLVREAGLGLAPGSAFGPEAAGWMRWCFASRDPQRLVQGVDRLRAWLLAQR
k101_5032195_192934_25		0	0	0.544	0.055	0	95	30S ribosomal protein S15 [Hydrogenophaga sp. T4]	MIEKSVKATVVADNARAANDTGSPEVQVAILTARINELTPHFKQHAKDHHGRRGLLRMVSRRRKLLDYLKSKDADRYVALIAKLGLRK
k101_5032195_192934_26		0	0.012	0.022	0.015	0	91	polyribonucleotide nucleotidyltransferase [Hydrogenophaga sp. LPB0072]	MSLFNKVTKTFQWGQNTVRMETGEIARQSSGAVLLDMDGTVVLATVVAKSDAKAGQDFFPLTVDYLEKSYAAGKIPGSFFKREGRPSEFETLTSRLIDRPIRPLFPEGFFNEVQVVIHTLSLNPEVDADIAALIATSAALSISGIPFNGPIGAARVGYVNGQYVLNPGQTARKDSQLDLVVAGTQAAVLMVESEAQQLSEEIMLGAVVFGHEQGNIAIAAINDLVRDAGKAEWSWTAPAKDEALIAKIDDLAKAKLEAAYQIRNKQARTQACRTAYADVMSALKAEGVAFDSVAIEGLLFEIEAKIVRGQILAGEPRIDGRDTRTVRGIEIRNSVLPRTHGSALFTRGETQALVVATLGTDRDAQRIDALSGDYEDRFMLHYNMPPFATGETGRVGSPK…
k101_5032195_192934_27		0	0	0	0	0	81	NAD(P)H-quinone oxidoreductase [Hydrogenophaga sp. LPB0072] / Kbase: Quinone oxidoreductase (EC 1.6.5.5)	MQAVEISAFGAPEVLRLTERPVPVAGVGELLIRVRASGVNRPDVLQRSGAYPPPPGASDLPGLEVAGVIESGDAAAMLASGFKVGDRVCALVAGGGYAEYCVAPVGQCLPVPAGLDDVQAASLPETFFTVWSNVFDRARLQPGETLLIQGGTSGIGVTAIQLAKALGARVIATAGSDEKCTACLSLGADHAINYKTQDFSTVARELTDGQGVNVVLDMVAGSYVAREVECLAEDGRLVIIAVQGGVKAEFNAGLVLRRRLLITGSTLRPRPVSFKAAIAASLRDKVWPLLEQGRIKPVIHSVFDASAAAQAHALMETNQHVGKLVLSWS
k101_5032195_192934_28		0	0	0	0	0	82	triose-phosphate isomerase [Hydrogenophaga sp. Root209]	MRKLIAGNWKMNGSLAANQALVKAMLDGLRGAVPAADMALCAPAPYLAQMQALLQGSPIAWGSQDVSAHEQGAYTGEVSVAMLKDFGCRYVIVGHSERRQHHGETDDIVAAKAQCALAAGVTPIVCVGETLSQREAGETETVVKRQLAAVIHTVGHCITEIVVAYEPVWAIGTGKTATPEMAQAVHAVLRAQLAAASTNAKRVHILYGGSMNAANAASLLAQPDIDGGLIGGASLKSADFLQIVAAAA
k101_5032195_192934_29		0	0	0	0	0	61	preprotein translocase subunit SecG [Variovorax paradoxus]	MNILLTILQAVQILAAIGMIGLILMQHGKGADAGAAFGGGAGSASLFGASGGANFLSRTTAVLAGLFLAGTLGLAYFGNLAPAAARAGSVLENAAPIAPASQIPGTDSAPAAAGAGPVEVPAAPATGAAQIPGK
k101_5032195_192934_30	nuoA	0	0	0	0	0	94	NAD(P)H-quinone oxidoreductase subunit 3 [Hydrogenophaga sp. T4]	MSLEQYLPVLLFILVGVAVGVIPQVLGYVLGPNRPDAEKNSPYECGFEAFEDARMKFDVRYYLVAILFILFDLEIAFLIPWAVALTDIGSVGFWAGVVFLIDLLVGFVYAWKKGALDWE
k101_5032195_192934_31	nuoB	0	0.128	0	0.063	0.192	100	NADH-quinone oxidoreductase subunit B [Hydrogenophaga sp. T4]	MIEGVFKEGFVTTSYDSVVNWAKTGSLWPMTFGLACCAVEMMHAATARYDLGRFGAEVFRASPRQSDLMIVAGTLCNKMAPALRKVYDQMAEPRWVLSMGSCANGGGYYHYSYSVVRGCDRIVPVDVYVPGCPPTAEALLYGIIQLQQKIRRTNTIARA
k101_5032195_192934_32	nuoC	0	0	0	0	0	76	NADH-quinone oxidoreductase subunit C [Hydrogenophaga sp. LPB0072]	MSDAAISYTTPPADIASALTALLGARAQSIDVERGEVTLVVSAAHYLAVMQTLRDAPEARFEQLIDVCGVDYSTYGDGGWEGPRFSVVVHLLSVSLNHRVRVRVFCPDDDFPVVASLSGLWASANWPEREAFDLFGIVFEGHNDLRRILTDYGFIGHPFRKDFPISGHVEMRYDAERQRVVYEPVTIEPREITPRVIREDNYGGLH
k101_5032195_192934_33	nuoD	0	0.233	0.079	0.048	0	94	NADH dehydrogenase subunit D [Hydrogenophaga sp. Root209]	MAEIKNYTLNFGPQHPAAHGVLRLVLELDGEVVQRADPHIGLLHRATEKLAEHKTFIQSLPYMDRLDYVSMMCNEHAYCLAIEKLLGIEVPLRAQYIRVMFSEITRLLNHLMWLGSHGNDCGSSTILIYAFREREDLFDMYEAVSGARMHAAYFRPGGVYRDLPDTMPQYRYSKIRNAKAMAEMNTNRQGSLLDFIDDFTQRFPTYLAEYHTLLTDNRIWKQRTVGIGVVPPERALNLGMTGPMLRGSGIAWDLRKKQPYEVYDRMDFDIPVGKTGDTYDRYLVRMEEMKQSNRIIKQCVDWLRVNPGPVITDNHKVAPPSRESMKSNMEGLIHHFKLFTEGFHVPEGEAYAAVEHPKGEFGIYLVSDGANKPYRLKIRAPGFTHLSTLDEMARGHMLA…
k101_5032195_192934_34	nuoE	0	0.058	0	0.028	0	77	MULTISPECIES: NADH dehydrogenase subunit E [Hydrogenophaga]	MISGSKPVSAATLSDATIQRFAREVAKYPGEQAQSAVMACLSIVQQEQGHVSLEAEKAIAAYLGMPVMAVHEVTTFYNMYNQRPVGKFKLNVCTNLPCQLRDGERALHHLEQKLGVHMGETSADGLFTLQQSECLGACADSPVMLVNDRHMCSFMSNEKLDQLIDGLRAAEGKA
k101_5032195_192934_35	nuoF	0	0.045	0.034	0.033	0.233	93	NADH-quinone oxidoreductase subunit F [Hydrogenophaga sp. T4]	MNADQVIAQFNATGVQTCFHDRHINPQIYAGLNGSNWSLKDYEARGGYQALRKILGQDGSAPNPDTGVAGLTQDQVIATVKESALRGRGGAGFPTGLKWSFMPRQFPGQKYLVCNSDEGEPGTCKDRDILMFNPHIVIEGMAIAAYAMGITVGYNYIHGEIFGAYERFEAALEEARAAGFLGNSIMGSNFSFQLHAHHGFGAYICGEETALLESLEGKKGQPRFKPPFPASFGLYGKPTTINNTETFAAVPWIIRHGGQAYLECGKPNNGGTKIYSVSGDVELPGNYEVPMGTPFAKLLELAGGVRKGRQLKAVIPGGSSSPVLPASVIMECTMDYDSISKAGSMLGSGAVIVMDDSRCMVESLKRLSYFYMHESCGQCTPCREGTGWLWRLVDKIHRG…
k101_5032195_192934_36	nuoG	0	0.043	0	0.007	0.022	85	NADH-quinone oxidoreductase subunit G [Hydrogenophaga sp. Root209]	MVEIELDGQKVEVPPGSMVMHAAEKAGTYIPHFCYHKKLSIAASCRMCLVEVEKAPKPMPACATPVTMGMIVRTKSDKAIKAQQSVMEFLLINHPLDCPICDQGGECQLQDLAVGYGGGASRYEEEKRVVFHKDVGPLISMEEMSRCIHCTRCVRFGQEIGGVMELGMSHRGEHAEIETFVGQSVDSELSGNMIDICPVGALTSKPFRYSARTWELSRRKSVSPHDSTGANLIIQVKNHKVMRVVPLENDAVNECWIADRDRFSYEAVNSEDRLTSPMLKQGGEWTTVDWQTALEYVANGLRQVKADHGANAIGVLASPHSTLEELALAGALVRGLGSQNIDTRLRHADFSNTTAAGSARWLGMPIASLSTLQRVLVVGSNLRKDHPLFAQRIRQAARK…
k101_5032195_192934_37	nuoH	0	0.228	0.082	0.099	0.092	93	NADH-quinone oxidoreductase subunit H [Hydrogenophaga sp. T4]	MIDAMYNGGMGLFSAPWWGGAAWPVLWGLIKIVVVLAPLMGAVAYLTLWERKLLGFMQVRLGPNRVGPFGLLQPIADAVKLLTKEIISPSAAAPGLFRLGPIMAIMPALAAWVVVPFGPEAVIANVNAGILVILAITSIEVYGVIIAGWASNSKYAFLGALRASAQMVSYEIAIGFCFLVVVMTAGSLNLGDIVASQSRGWAASHTLTFLSWNWLPLLPIFLVYLISGVAETNRHPFDVVEGEAEIVAGHMVEYSGMGFAIFFLAEYASMWLVSILAVLMFLGGWLPPIDSALFNWIPGWIWLGIKTFLVVSMFIWIRATFPRFRYDQIMRLGWKIFIPVTLIWLLLVGGLMQTPWNIWK
k101_5032195_192934_38	nuoI	0	0	0	0	0	91	NADH-quinone oxidoreductase subunit I [Hydrogenophaga sp. LPB0072]	MSTTAVAPFSLRDFFKSFLLLELFKGMALTGRYALRRKITVQFPEEKTPLSPRFRGLHAQRRYENGEERCIACKLCEAVCPAMAITIEAGEREADGTRRTTRYDIDLTKCIFCGFCEEACPVDAIVETHILEYHGEKRGDLYFTKEMLLAVGDRFEPEIAAAKAADAKYR
k101_5032195_192934_39	nuoJ	0	0	0	0	0	84	NADH:ubiquinone oxidoreductase subunit J [Hydrogenophaga sp. LPB0072]	MDYQTGFFYLFSAVLLFAAYRVITSRNPVHAVLYLMLAFSQASALWLILKAEFLGLTLVLVYLGAVMVLFLFVVMMLDIKFDDDRWGFWQNFPLAATLGGLVAAELIAVLWVGFPTVTAPIAGVAQAADVSNTKALGRLMYSEYLYPIEVAAVILLVAMVTAIALTLRQRKDSKAIDPGQQVHVRASDRLVVVPMAATQKSAPVEAVAAEEGKA
k101_5032195_192934_40	nuoK	0	0	0	0	0	96	NADH-quinone oxidoreductase subunit K [Hydrogenophaga sp. T4]	MSLTLSHFLSVGAILFALSVIGIFLNRKNIIVLLMAIELMLLAVNMNFVAFSHYLGDMHGQVFVFFILTVAAAESAIGLAILVLLFRAKSSISVEELNTLKG
k101_5032195_192934_41	nuoL	0.056	0.13	0.072	0.022	0.098	91	NADH-quinone oxidoreductase subunit L [Hydrogenophaga sp. T4]	MSTTLSASTLLAVPLAPLVGAALAGILGTTFGGNVIGRRTSHTLTILGVLIAFIISAMTLKSVAVDGARFNQTVYEWMVVGGLKMEIGFMVDGLTAMMMMVVTFVSLMVHLYTIGYMEEDAGYNRFFAYISLFTFSMLMLVMSNNLLQLFFGWEAVGLVSYLLIGFWFNKPTAIFANMKAFLVNRVGDFGFILGIGLIVAYAGTLNYTEVFAKAPELGKLGFPGTDWLLITVICICLFIGAMGKSAQFPLHVWLPDSMEGPTPISALIHAATMVTAGIFMVARMSPLFELSDTALNFIMVIGAITALFMGFLGIIQNDIKRVVAYSTLSQLGYMTVALGASAYSVAVFHLMTHAFFKALLFLAAGSVIMGLHHNQDIRWMGGVRKYMPITWITSLLGTL…
k101_5032195_192934_42	nuoM	0.234	0.021	0.17	0.042	0.135	91	NADH-quinone oxidoreductase subunit M [Hydrogenophaga sp. T4]	MGLLSLAIWAPIAFGAVLLALGRDDQAHVVRWLALLGALLSLAVTVPLYTGFKLGTAAMQFVEKSTWIDRFHVNYHLGVDGISLWLILLTAFITVVVVIASWESITERVNQYMGAFLILSGLMIGVFSAQDGMLFYVFFEATLIPMYLIIGIWGGPNKIYAAFKFFLYTLMGSLLMLVALIYLYTQSGGSFDLATWHKLPLGSTAQTLLFFAFFAAFAVKVPMWPVHTWLPDVHVEAPTGGSAVLAAIMLKLGAYGFLRFSLPILPDASHEWAWLIITLSLIAVVYVGLVAMVQKDMKKLVAYSSVAHMGFVTLGFFVFSDLGVSGGIVQMIAHGFVSAAMFLSIGVLYDRVHSREISSYGGVVNTMPNFAAFALLFTMANCGLPGTAGFVGEWMVILA…
k101_5032195_192934_43	nuoN	0	0	0	0	0	86	NADH-quinone oxidoreductase subunit N [Hydrogenophaga sp. T4]	MNDQSSWVLAFPEVFLLVMACVISLVDVAVRSRLRGTTYVLTLLTLAVVAYLQGAAAATGQTLLGFGGMVISDPMGQWLKCFAALAVLVTLVYGRRYAGDRDMLSGGGELFSLSLYALLGMFVMISGHNFLVIYLGLELLTLSSYALVALRRDDVQATEAAMKYFVLGALASGFLLYGLSLVYGATASLDVAEVMKAIAGGEATLKGSPQVLTLGLVFVVAGLAFKLGVVPFHMWVPDVYHGAPTAVTLMIGGAPKLAAFAIVIRLLVEGLAPLAVDWQQMLAVLSVASLLIGNLAAIAQTNLKRMLAFSTIAQMGFMLLGLLAGVVATGQGLDSSNMANAYGSSMFYVVTYVLTTLGTFGVILLLSRGGFESDNVSDLAGLNQRSPLYAAVMAVCMFS…
k101_5032195_192934_44		0	0	0	0	0	77	hypothetical protein [Hydrogenophaga sp. Root209]	MNHSFSIWLVLLAAVVGANLPFVNQRWLGVIPRAASKSLGIHLLELVICYFLVGALGLALERSAGQIAPQGWEFYATTAALFLTLAFPGFVYRYLFKRRG
k101_5032195_192934_45		0	0	0	0	0	82	ADP-ribose pyrophosphatase [Hydrogenophaga sp. T4]	MGSDTHLREVPVARTELLQGNFLHVVRDTVRLPSGREATREYVLHPGAVMVIGWLDDGRLVMERQYRPPLRDVMVEFPAGKLDAGEGSLACARRELLEETGYSAREWAFAGRLAPTIAYSDEIIDIWFARGLSAGERQLDDGEFLDVFSATPEELQAWCRSGAIIDCKTLVGALWLQNVLSGAWTLDWSGAMPPAVAR
k101_5032195_192934_46		0	0	0	0	0	81	hypothetical protein Y695_00751 [Hydrogenophaga sp. T4]	MDSRLVRGHAASGGPIILAMKVLNLQCAHQHEFEGWFGSEADFTDQLARGLLNCPLCGDTSIQKMLSAPRLNLRAHRDDKAPVEPADATGRVELGFPASGSPLQAQLLKAMRQVLAQTEDVGERFADQARAMHHGEVEQRNIRGRTSPEVAMELIEEGIEVMPLPSLPALKETLQ
k101_5032195_192934_47		0	0.023	0	0.024	0	85	MULTISPECIES: glutamate dehydrogenase [Hydrogenophaga]	MSQAPHPAGAAANSPAAFTNALPSYLNPDKIGPWGIYLQQVDRVTPYLGDLARWVDTLKRPKRTLIVDVPIHLDNGTVAHFEGYRVQHNTSRGPGKGGVRFHQDVTLSEVMALSAWMSIKNAAVNVPYGGAKGGIRVDPRQLSKGELERVTRRYTSEIGIIIGPTKDIPAPDVNTNEQIMAWMMDTYSMNEGSTATGVVTGKPVDLGGSLGRREATGRGVFTVGSEAAKHIGMDISQARVAVQGFGNVGGVAGKLFAEAGAKVVAVQDHGGTIYREAGLDVPLLMAHVARMGSVAGFPQAEVIANDAFWDVPCDILIPAALEQQITEANAGRIQAKMVIEGANGPTTPQADDILHDRGILVLPDVIANAGGVTVSYFEWVQDFSSFFWSEDEINERLVK…
k101_5032195_192934_48		0	0	0	0.015	0	77	peptidase M19 [Hydrogenophaga sp. LPB0072]	MIRWEAHTCLPLHPDASFAPLERYRANGVHCVCINVGMDMNPLGQILAVIASFRARLLAAPERYVMPRTVADIEQARNEGKLAVVFDLEGALPLLERPEMVALYRDLGVRQIHFAYNRNNPVAGGCHDTPQGLTALGHRMVDAVNDAGVLMDCAHTERRTTLDIMAHSRHPVVFSHANPLALAEHGRNITDEQIRACAATGGVVCISGVSKFLGCETPGAQDIARHMAHIANLVGPQHVGLGLDIGFGQPGLNDDPPGDFDPGFWWPASAGYGKGISQMRYAAIETWQQLPGALRAVGMSDHEVDGALGGNMARVARQVWGTASD
k101_5032195_192934_49		0	0.079	0	0.041	0.06	77	peptide ABC transporter substrate-binding protein [Hydrogenophaga sp. LPB0072]	MFELKKLTLALGLSAVAMASQAAGTLIFCSEGSPEGFDTAQYTGGNTFDAAGHAMFNRLTQFKKGGTEVEPSLAQSWTVSPDGLIYTFKLRKGVKFHTTDYFKPGRDMTADDVIFTFERMVNKDHPFNKAYPAQFPYASDVGLESNTASVTKTDDLTVVIKLKQPDPDLLVKIAMPFASILSKEFADKLVAEGKASMINQQPIGTGPFALRRYEKDAQIRYVKHKDYWNAKNVLVDNLIFAITTDASVRFQKLKAGEC
