# Supplementary material for: Metatranscriptomic Analysis Reveals Unexpectedly Diverse Microbial Metabolism in a Biogeochemical Hot Spot in an Alluvial Aquifer
Source: Front Microbiol. 2017 Jan 25;8:40. doi: 10.3389/fmicb.2017.00040 (PMC5264521; doi:10.3389/fmicb.2017.00040)
Supplement: Supplementary file 8 [file Table8.XLSX]

## Sheet: Sheet1
Supplementary Table S8. Top 100 most highly expressed ORFs on day 0, 5, 11, 15, and 20.
Day 0		DNA					RNA (RPKM)
ORF	Bin	Day 0	Day 5	Day 11	Day 15	Day 20	Day 0	Day 5	Day 11	Day 15	Day 20	% ID	Annotation	Sequence
k101_6456536_242588_1	b89	32.827	23.41	24.37	24.965	24.993	22.76	60.313	21.416	7.402	24.534	96	RNAse [Anoxybacillus sp. KU2-6(11)]	MRQTSRTGTKVGLSDPVVPNGRAIAQRIKATPGITGLSPPRVHIDGEVWHLDVGSSHPGAGVGPKGWAVRPL
k101_1269352_52899_9	b147	42.523	33.148	35.923	36.429	36.426	20.158	58.634	23.003	7.806	28.203	78	cell wall-associated hydrolase [Microscilla marina ATCC 23134]	MPSALIFPKRSYPAMQLAPQLVHQRFVHPGPLVLGTGPLKYPSPATDRDRTVSRRSKPSSRTALMGEQPNPWDLLQPQDAMSRHRGAKPCRRCGLSGRISLLSPEYLLSVERWPFHTEPPDH
k101_2908148_117801_1	b89	26.66	17.42	19.716	21.168	19.208	15.73	38.634	13.111	6.071	15.234	79	hypothetical protein N47_G38920 [uncultured Desulfobacterium sp.]	PVLNRRKVGMTSSPHGLYAQGYTRATMAGTKGCDPARGSQSQKTGPSSDWSLQLDSMKSESLVTVDQHATVNTFPGLVHTARHTTKADCTRSCWANPQGGQAPKVWPVIGVKS
k101_4008459_158896_1	b89	10.709	6.838	9.204	7.13	8.123	15.478	26.624	9.188	2.672	9.69	71	hypothetical protein BVRB_034950 [Beta vulgaris subsp. vulgaris]	MGEGSGTAGVVVKCVEIGKNTSGEGGFLAHSWRSGAKARGVNGIRNPGNPSRKRCTLGVGGIDPLGAEANALSVPPGDYGRKVKTQRNWRGPAQAAERVV
k101_3362394_134846_1	b124	7.158	4.601	4.229	6.062	5.974	13.198	24.367	6.414	2.418	7.211	76	transposase [Streptococcus pneumoniae] (hits primarily hypothetical)	AWLGQTFVHCPIFLTAASRRSLVRVSVPVWGFALSGPLAIVALVSRYLTNKLMARMPISYRRSFNPENMRIQEIMEY
k101_5800329_219792_1	b89	9.36	11.051	11.482	12.742	11.903	11.92	37.45	11.531	4.362	14.653	83	conserved hypothetical protein [Brucella ceti M13/05/1]	QVLHGCRQLVSWDVGLSPATSATLAISCHHLVGNSNGTAGAKPEEGGDDVKSSWPLQGGLHTCYNGDYRGLILKSRLSSDCPLQLEGMKLESLVIADQHAAVNTFPGLVHTARHTMGVGSTRRRCADRKGAGDHGRVSDWGEVVTR
k101_1000440_42009_4	b89	12.177	8.742	8.737	8.045	8.923	11.81	40.259	16.41	4.879	17.505	70	hydrolase [Mucor ambiguus]	MSLSQLSRLLPLHSSRDFHTRWGDLRAPPLHFGRYPPQTNCPPDAVPNPAYGSRLECRYIQGGISRMAPRGLAPALHSLPPILHKMHQNPTSSCSKAPRGLSVQSRVTGIFTGNTISPSLWSRQCPSRCAIRAGRNLPDKEFRYLRTVIVTAAVYRGFNSGLRRSKLRLTPPLNLPAPGRRQSLYVGLRLSRDLCF
k101_3917965_155644_1	b89	5.52	4.902	4.307	4.622	4.791	9.918	38.37	15.125	4.607	16.629	80	cell wall-associated hydrolase [Staphylococcus aureus subsp. aureus 65-1322]	MIAAWSSARPISTGKLRHCCLYTPSLSTWWSTRGLTARSSRKPSLEGGFVLRCFQRLSRPDVATLHVPLAWQQVHHRSVHPGPLVLGAAPLKFPTPTEDRDRTVSRRSEPSSRITLMGEQPNPWDRIQPQDVTSRHRGAKLRRRCERAGAISLLSPG
k101_6568249_246421_3	b67	9.224	5.234	4.298	5.22	4.488	8.482	7.196	1.697	4.454	0.978	35	hypothetical protein EAG_07106 [Camponotus floridanus]	YSHAHAYSHAHTHAYAHSHPHAHAHSHAHPHAHPHAHAHTHTYTHAHAHTHTYTHAHSYAHSYAHTHAYGYTHGYTHADTHADTHAHTHAHTHALPTIRRRTHPRLLEDPHGPRNAHSGSNLRQVAPLPRYPAR
k101_6061933_228974_1	b67	0.53	0.891	0.877	0.94	0.842	8.45	2.367	2.979	2.567	1.378	NA	NA	MTTPAITPITPIAPMPIHADPHPPPPTPPPPPPPRHPAAPQPNPHPPPPPPPPPPPPPPPPPPPPPP
k101_6183112_233113_1	b82.3	20.782	12.289	11.527	13.899	12.088	8.22	20.461	9.145	3.195	12.454	85	cell wall-associated hydrolase [Leptonema illini DSM 21528]	MPLAGQPVHQRSVRPGPLVLGTDPLKPPTPTPDRDRTVSRRSEPSSRAALMGEQPNPWDLLQPQD
k101_4916283_188936_1	b12.6	7.213	5.373	4.491	5.168	6.547	7.634	19.827	8.366	2.591	7.508	77	cell wall-associated hydrolase [Kosakonia radicincitans DSM 16656]	MPSYSKGSRGLSVLWRVSGIFTGTTVSPSHALRQRPTRYAIRAGRNLPDKEFRYLRTVIVTAAVYRGFDS
k101_1000440_42009_3	b89	3.699	3.204	3.213	2.771	4.591	7.162	14.716	3.877	1.849	4.382	61	hypothetical protein GLOINDRAFT_102514 [Rhizophagus irregularis DAOM 181602]	MASERGNSLNRCCLQGSGRCSGGVEGRPCRTGNRLGVTKPTVSRTFWKAVAIAGDSPVGENRTVSDGRTQVAPDTWNPVWIWEDHLPRLNTTQRPIVNQYREGKVKRTPGGEWNSTWNRVPTRCGSGLVPWPRAFCRMSRWVSVGSKVKADRP
k101_1096744_45890_4	b12.6	5.464	3.503	4.969	4.616	4.307	7.016	13.061	4.185	1.915	4.082	98	hypothetical protein [Rhizobium leguminosarum]	MISREEGGDDVKSSWPLRAGLHTCYNGGDSGQRDREVELISKSHLSSDCTLQLECMKLESLVIADQHAAVNTFPGLVHTARHTMGVGFTRR
k101_3671124_146450_1	b89	1.318	2.11	1.875	1.48	1.181	5.932	16.707	4.078	1.249	3.817	62	ribulose bisphosphate carboxylase large chain [Morus notabilis]	MNRKYVGKRYHRGWKSRTDKFVIFSSILSSAGHEKSCVNLRGPSRKAKYSPETDSEPVPWGKGEKNLEQRSEIDPEPVRLQAVGAPLWCDGVPFA
k101_193903_8332_2	b89	4.013	1.993	2.163	2.812	2.927	5.766	14.668	5.738	2.677	7.668	73	hypothetical protein RBG1_1C00001G0917 [candidate division Zixibacteria bacterium RBG-1]	MTSSPHGPYAQGHTRATMATTKGCKTARSSQSLKSGLSSDRSLKLDSVKLELLVIVDQHATVNTFPGLVHTARQAMEAGGTRSRL
k101_4944595_189909_3	b89	1.019	0.228	0.072	0.614	1.342	5.584	15.168	6.332	1.47	7.551	70	hypothetical protein [uncultured Desulfobacterales bacterium HF0200_07G10]	MVWVVSLSDVELIPHALTPAHHINGIRSLVGFGNLVGPLVHPVLYLRDTNARLALKLFRGEPAITEFDWPFTPTHSSSEQFSTYIGSDLHLVLPKLHPGHG
k101_6604503_247690_1	b89	1.285	1.329	0.744	1.209	1.025	5.198	21.244	7.584	1.528	7.478	71	degenerate transposase [Streptococcus pneumoniae]	MIWAVSLLTMALICHCLTPDEQVSAIRSLIEFGKLCGPLAHSVLYLRYSPSRLALKLFRGEPAISEFDWNFSPIHSSSPAFSTDVGSVLHGVLPPLQPVHG
k101_5291441_202156_3	b89	14.015	8.999	8.649	9.988	10.783	5.188	1.66	1.389	0.91	1.981	73	hydrolase [Mucor ambiguus]	MAPPGLTPQLHSLPPILHIRDFNPMPSYSKAPRGLFVQSRVTRIFTGIAISPSPSLRQRPSRYTIRAGQNLPDKGFRYLRTVIVTAAVHWGFGSKLRNSKLSLTPHLNLPALGRCQPLYILLRVSRDLCFC
k101_1254434_52291_2	b89	0.424	1.232	0.721	0.96	0.59	5.052	14.005	4.802	1.499	3.452	50	Ribulose bisphosphate carboxylase large chain [Morus notabilis]	MEGHIIEGENPVYVSYVDDSSILSRAGHVKPCLNPRRPRRKAKYSWETDSEPVPWGKGEKNPEQGSEKEPETVCLQAVGASNGDGVPFA
k101_1925902_79425_3	b119	15.727	9.265	10.417	11.591	9.785	4.928	14.722	6.803	1.889	5.493	86	cell wall-associated hydrolase [Desulfobacca acetoxidans DSM 11109]	MLSAVIQSEHSYPAMPLARQLEHYWFVHSGPLVLGTDPLKYPTPAKDRDQTVSRRFKPSSRTTLIGEQPNPWDLLQP
k101_3917965_155644_4	b89	1.9	1.434	1.269	1.224	1.072	4.924	10.814	5.523	1.194	4.825	58	putative lipoprotein [Clostridium botulinum C str. Eklund]	MGSSCRHPIRTGTGFGGLAPPRGLATLCTGHCSTFAAQGIRGMPIWRRPLLPPDYSGSPERVPGVTDGNIQRGLRSLRDLTQHLTTRADDNHAPPVNGPYCYGDWLSPAVPNMSNPGKVLGVSSNWPTCSTACAGPRQFLWVSTLRPYSPGGTLNALAEQH
k101_814201_34326_1	b89	5.55	3.337	5.102	3.977	5.498	4.896	5.568	3.299	0.654	0.824	57	PG1 protein [Desulfonauticus sp. 38_4375]	MNPDNAWILRITAAAGTELADPYSYGTISLEHVREFFPVQKKFTTHRAVVLHAAWLGQTCVHCPIFLTAASRRSLVRVSVPVWGITLSGPLDI
k101_1680606_69466_2	b89	9.228	13.587	8.234	6.413	6.698	4.814	29.992	11.01	2.583	11.341	99	cell wall-associated hydrolase [Sulfurospirillum multivorans DSM 12446]	WDLLQPQDAMSRHRGAKPPRRCELLGEISLLSPGYLLSFERWPFHTEPPDHYDRLSSLFDVYVSQSSWLVPLYSTNDFQPFWANLCKPPLLFRRRPPQSNYPPDIVLARDNRTELAIRIKKSGISTMAQMQLASHPQSLPPILHIFIPTAVSSYSKGPRGLSVLPRVGGIFTSTTISLDSWSRQLPSRYAIHAGRYLIDKEFRYLRTVIVTAAVYWGFDQPLRRANGIN
k101_1254434_52291_1	b89	10.351	12.499	11.398	11.683	12.136	4.774	21.02	8.924	2.206	8.667	63	cell wall-associated hydrolase [Candidatus Burkholderia brachyanthoides]	RHRGAKPPRRYELLAAISLLSPEYLLSFERWPFHTEPPDHYALLSYLLDVSVSQSSTLVPLHSTHGYQTCWGYLGKPPLLFWRRPPQSNYPPNNVPPKGLDPKHAKGRISRVTTLRLATQHHSLRPILHITCPGTMLSYSKGSRGLSVPSRVIGIFTDTTISPGSRPRQYPNRYTIRAGRNLPDKEFRYLRTVIVTAAVYRGFISMLLVANNIPT
k101_266910_11416_1	b89	0.257	0.364	0.158	0.336	0.243	4.416	6.65	2.149	0.665	2.031	64	hypothetical protein [uncultured bacterium 4050020-J15]	SSTGQASVPIRRLYDFAETCVFSKQSPGPLHCNPLMLLLYKVSHYAGYPFSRSYGAILPSSLTSVRSSALGFSPHPPVSVYGTVTSQLARGYFLAAWGQRVCVPSGTPHHLSEYLRHPDLPGWPPTGLDLAIHSKDLLPSCVTPITQTLLRWYRNINLFPIAYALQPRLRDRLTLSGLTFLRKPRVYGEPVSHRFSRYSCQHNHFHTVHQSFQSDFYPYGTLPYQKDLPKKTPFRSFGDKFEPRYILGAKSLDQWAITLSLKDGCF
k101_3149542_126875_1	b28	0.922	0.513	0.735	1.062	0.762	4.27	0.931	0.918	1.028	1.309	NA	NA	TSEGTIAAGPTGAKEEPKPAEPPKPAAPAPAPARAPAPPPPPPAPPPPPAPPPPPSPRAPPPAPAPPRAPRRAGQARRPGGSPGKTLYPRHGRSGFARGEAGGTARPPRPARAAQ
k101_193903_8332_1	b89	0.591	0.241	0.394	0.26	0.463	4.172	21.744	7.472	2.089	7.929	91	hypothetical protein BACCAP_04475 [Pseudoflavonifractor capillosus ATCC 29799]	STIARLKLKGIDGGPHKQWSMWFNSMQREEPYLGLKRKLKLVKAGVPQGELVQVLHGCRQLVP
k101_1294316_53939_1	b89	3.319	4.891	3.496	4.515	3.727	4.114	3.226	1.529	0.587	1.701	70	hypothetical protein QS5_0359 [Clostridium difficile P15]	MLYLHVSFFKASPKAISGRTSYLRVRLEFLRYPQVIPAFFNRHGFEPPQNFTFASLCSWIGHPVSGLRHTTFALFRLAFASAPYLKHLTLLRNVTRWPVLQKVRGRASSGASTACKHRVSGSISLPSRGSFHLSLTVLCAIGHQIVFSLGRWSSLLPTGFLVSRGTLDRALSVFTFHLRGYHPLRRRFPALFG
k101_6082667_229681_1	b89	0.818	0.933	0.838	0.539	0.419	3.782	4.764	1.582	0.293	2.411	65	hypothetical protein CBB_A0250 [Clostridium botulinum Bf]	MWNHLLRYLFSLPITVLKRRAYLTTQLSTPLGRAFPAARSDYPPVSLLLSNASWQYRDFNLLSIDYAFRPRLRSRLTLGGRPFPRKPWIFDGKDSHFTLVTYSDILTTDGSARPHDRASSPYSKLPYQPINEFRSFGTWFSPGNLRRRLTRLVSYYALFE
k101_1531424_63490_2	b89	0.589	0.824	0.821	0.946	1.043	3.684	1.178	0.584	0.32	0.556	47	ribulose bisphosphate carboxylase large chain [Morus notabilis]	MNPLPSSILSTAGPEKSCGNQPAPSGKAKYSWETDSELVPWGKGEKYFEQKSEIEPETVRLQPVGGQPPDLSGLVADGVPFA
k101_5230648_200068_4	b40.2	0.97	0.642	0.491	0.337	0.576	3.654	3.928	0.824	0.455	0.566	55	hypothetical protein [Corynebacterium ureicelerivorans]	MGYSYYRCCWHEFSNPLFLRYTQIPINRKNCSLRKELYIPKDFFIHAASLHQAFAHCGRFSTAASRRSKARVSVPSLGNTLSRPLPVIALVGHYLTNKLIGRRPLSERFDLRRTSTLARPLGIIPPFGGLSPSRR
k101_230719_9833_1	b89	3.717	3.115	2.966	3.347	3.656	3.624	9.207	2.361	0.994	3.07	64	hypothetical protein [uncultured Chloroflexi bacterium HF0200_09I09]	MTRVAPRRVAPFGHPGITACVQLPQAYRSLPRPSSPLCAKASTVRRTLLDPIALGSQLSPVLLLLRCDDSRHPTAHHVRQLSKSTTTELTWGESRSAGDYWIGLSSAGPKDGATRHSRKEVIQPQVPLRLPCYDFAPVTELTLDGCPLAVSPPASGPPSFHGVTGGVYKARERIHRGVADPRLLAIPASCSRVADCNPNLDRLFAISSPSRDCDALYRPL
k101_1294316_53939_2	b89	1.244	1.689	1.492	2.224	1.903	3.536	6.576	3.099	0.996	2.968	69	hypothetical protein [Lactobacillus delbrueckii]	MCKGRRYTERRAGHYTRENVGMSSERQVRILPAENLRFPGEGSSAQGKSGPKLRTKVVGDGQQVKIPVPPNSV
k101_2802877_113769_1	b89	10.782	7.588	8.478	8.112	9.204	3.416	10.651	3.953	2.297	4.946	68	cell wall-associated hydrolase [Phaseolus vulgaris]	AIRAGRNLPDKEFRYLRTVIVTAAVHRGFSSELQSCDLTPPFNLPALGRLQPLYVSLRFRRDLWFC
k101_4170552_164197_1	b89	16.93	11.698	12.508	13.236	12.128	3.172	5.492	1.724	0.796	2.538	72	hypothetical protein [uncultured Chloroflexi bacterium HF0200_09I09]	MARIVKYLNDWKVTGRPTQLQDLVFRGVDSRPIGRGSRLPRKEVIQPHLPVRLPCYDFVPVTSPTLDGCLLTVSSPASGVTSSHDVTGGVYKARERIHRSVADLRLLATPTSCRRVAAYNPNWDRLWRISSTSRLGNPLYRPL
k101_4455464_172578_1	b89	5.641	2.799	2.906	3.633	2.804	3.05	0.612	0.337	0.249	0.617	60	hypothetical protein [uncultured Acidobacteriales bacterium HF0200_23L05]	MRRSHAGPHDTPRTTHARLACARFGLFPVRSPLLRESRLLSFPPGTEMVHFPGFASSPYGFRWGWRGFASPGFPIRTSPDQSLFSGSPKLIAACHVLHRRLAPRHPPYALSSLTIKFGQDKKCRADSIVKDLDRLYSPPRPGGCRIRF
k101_2821932_114520_1	b40.10	0.083	0.045	0.265	0	0.101	2.818	4.029	1.481	0.39	0.692	95	hypothetical protein M569_00042 [Genlisea aurea]	RGFLRDRFTLRRLTERRKPSTGRRSCFSQDLSLLMSAFSLLISPGLVTKNLPRLTERPATETWKSSLAFKVSSLRWITWALIHFRCHGARPVSYYAFFKGWLLPSPPPGCHRSITSFSTKWLLRDLSVRSGLFPSRLWILAPQKSVCTNDLGLYSEFPWGW
k101_4038331_159883_15	b138.4	0	0.733	0.211	0.454	0	2.796	0	0	0	0	100	conjugal transfer protein [Thiomonas bhubaneswarensis]	MKRLTIPGSGTESRATKPARVSAPATLGGAAFGASREDTGADLLEAAQAAEIEQQATLARIFHACSQRRAQRGIAARI
k101_1331824_55410_1	b89	0	0	0	0.268	0.191	2.702	2.367	2.127	0.375	2.211	74	hypothetical protein [Mycobacterium tuberculosis]	MTSNHHGPYVQGYTRATMADTKGRKIARWSQSQKVCLSSDYSLQLDCMKLESLVIAGQLHRGEYVPGPCTHRPSRYESCLYQKTLIQPQGDRRLRYEQ
k101_3881811_154336_1	b26	2.085	1.131	1.059	1.234	0.902	2.65	0.142	0.706	0.282	0.641	56	hypothetical protein HMPREF0769_11381 [Staphylococcus aureus subsp. aureus MN8]	PKWTFVPLTAVYIPKDFLPHAASLGQAFAHCPRSVTAAPRGGPDSISVPMWRANLSVPLPVIALVGRYLTN
k101_269362_11527_1	b14.5	0.276	0	0.109	0.108	0.134	2.386	1.023	0.96	0.133	0.385	86	hypothetical protein PAJL_2581 [Propionibacterium acnes HL042PA3]	MPAAAVIRRVQALSGFIGRKGFRRWFCASDLKAFGLTGEMDRIRQDLSPLGEAGIDGGGVKSVDIVKNTKGEGKLLRRH
k101_3898837_154937_2	b89	5.023	3.572	3.115	4.607	4.014	2.324	0.368	0.589	0.387	0.427	67	hypothetical protein [Clostridium sporogenes]	MTSSQHGPYISGYTHATMGGTEGRQVARRSQSHKTVLSSDCRLQPACMKSELLVTASQHIAVNMFPGLVHTARHVMKAGNT
k101_1531424_63490_1	b89	1.065	0	0.51	0.524	0.399	2.282	0.304	0.265	0.079	0	67	hypothetical protein [Prolixibacter bellariivorans]	MLLGAASSMSVIEVELLIGLGGFTAYQILTNSECYDTLLGSEAMGAKVRGREGNNPDYQLRSPNIC
k101_1229834_51304_2	b89	2.957	1.526	1.267	1.735	1.721	2.094	8.481	2.555	0.491	3.132	64	hypothetical protein XD41_1680 [Desulfonauticus sp. 38_4375]	MHFGENQLSLGSIGILPLPTAHPRTLQRSRVRASTKFYLRFTLTMGSSPSFGSNPCDYSPYSDSLSLRLRNSDCLTYATEINSPDHSSIGTPLSRLLGTLTAAGTRFQVLFHSPLGVLFTFPSRYLSTIGRQGSLALEGGPPRFPRGSTCPVVLKYPTGAYPFRLRDYHPLWWLFPETFD
k101_2015697_82991_1	b89	2.443	1.758	2.036	1.85	2.371	2.09	0.436	0.218	0.161	0.279	59	hypothetical protein [uncultured Desulfobacterales bacterium HF0200_07G10]	MPLDRPIQTRFRFGFGCNSLNLATQSNSPDHSPKGTPSGLRSKLRIALRLFVSIRFQVLFHSPNRGSFHLSLTVLVHYRSLRVFSLGKWTSLLPAGLACPAVLKVSAGVFSLLPTGLSPSLVGLSSAVRLEIRLPLCRPYNPRLARPAGFGLIPVRSPLLGK
k101_2105856_86507_10	b145.4	2.67	1.626	1.53	1.798	1.17	2.084	0.558	0.646	0.384	0.839	NA	NA	MEEIIKSKWEFLLQCKPEIRTMIGNYKLVGGHISHNSRGEKIFNFITIKGTFSYN
k101_5854138_221700_1	b40.5	0.099	0.139	0	0	0	2.024	2.054	1.502	0.235	1.366	98	hypothetical protein [Vicia faba]	LWAGPHTCYNGNYNGKQGCKAERIRKDCLSSDCSLQLGNMKLESLVIADQHAAVNMYPGPVHTARHTLGIGFAQSIGPMITHDFCVPLVLQRLLVVLLAHTTVGSSTGVKS
k101_6025969_227746_2	b89	0.095	0.1	0.182	0.182	0.115	1.876	3.173	1.437	0.372	0.54	61	hypothetical protein GTCCBUS3UF5_870 [Geobacillus thermoleovorans CCB_US3_UF5]	MSRGTRVPDGSRCTFRLQGCHLLWQAVPGLSTRRSVGNSTMSGPTTPVRPKPVRFGLFRVRSPLLTESLLISFPRGTEMVHFPRFASSILCIQMVIAGHDSSGVAPFGHLRIKACLPLPEAYRSLPRPSSPLCAKASTVNP
k101_6474126_243197_1	b15	0	0	0	0.212	0	1.826	0	0	0	0.178	NA	NA	YRERYARAREAPARYRDALARRLRRLRDEVGLRAAAFSDLAEIGDAQLAFWGDRQKAGTAAANHWRSTANGQRPTANG
k101_4802568_184816_1	b147	0.054	0.154	0.204	0.096	0.188	1.78	1.945	3.549	0.817	4.566	98	endonuclease [Streptococcus agalactiae]	MTGANSHITILTLNVNGLNAPIKRHRLANWIKSQDPSVCCIQETHLTCRDTHRLKIKGWRKIYQANGKQKKAGVAILVSDKTDFKPTKIKRDKEGHYIMVKGSIQQEELTILNIYAPNTGAPRFIKQVLRDLQRDLDSHTIIMGDFNTPLSTLDRSTRQKVNKDTQELNSALHQADLIDIYRTLHPKSTEYTFFSAPHHTYSKIDHILGSKALLSKCKRTEIITNCLSDHSAIKLELRIKNLTQNHSTTWKLNNLLLNDYWVHNEMKAEIKMFFETNENKDTTYQDLWDTFKAVCRGKFIALNAHKRKQERSKIDTLTSQLKELEKQEQTHSKASRRQEITKIRAELKEIETQKTLQKINESRSWFFEKIKKIDRPLARLIKKKREKNQIDTIKNDKGD…
k101_3898837_154937_3	b89	0	0.217	0.128	0.529	0	1.734	1.389	1.66	0.154	2.061	81	conserved hypothetical protein [Syntrophaceticus schinkii]	MSGRVDNQDVGLEAATIERVRNSSLVERDPAPTTYRGSSLAPKLRNWSDKDRLVGERSGSSEGQP
k101_3727323_148587_1	b85	0.226	0.062	0.074	0	0	1.62	0.26	0.822	0.388	0.939	99	phasin family protein [Hydrogenophaga sp. T4]	MARRSFDDETLAWVREMPLSQVLDKLRDDGQLFWRRDPDFVPEKDKRTVRLFLSSPSGFAWEVLVTGLKWFDVRAGKGGGGGIDLVMHLLGIDFVKAVKLLSSGAGVAGQRRPVRSQ
k101_6004700_226961_1	b138.5	0.269	8.707	9.675	6.301	3.269	1.616	4.095	0.875	0.97	2.807	98	acetone carboxylase subunit alpha [Dechloromonas denitrificans]	MNMMSTKEIGIGKLLASGMTLKQHRDAIIERTKTTGYYNGLEQLELRDSDPIGYEKLFSKLRGGLVHARETAKKIAASPIVEQEGELCFTLYNAAGDCVLTSTGIIIHVGTMGAAIKYMIENNWEANPTINPGDMFTTNDCA
k101_5460338_208088_52	b138.4	0.093	4.423	5.132	6.379	4.648	1.604	0.505	0.597	0.217	0.646	98	enolase [Hydrogenophaga sp. T4]	MGDDLFVTNTKILKEGIDKGIANSILIKINQIGTLTETFAAIEMAKRAGYTAVISHRSGETEDSTIADIAVGTNAGQIKTGSLSRSDRMAKYNQLLRIEEDLGDVAVYPGRAAFYNLK
k101_2609343_106225_4	b85	0	0.718	0.182	0	0	1.574	0	0	0.054	0	99	chromosome partitioning protein ParB [Comamonas composti]	MSDNSNPPNSKRPAKRVGIGARPPANPHAEAWIRQGDADALNKGDLYTARLTLDITPAMRARIKVSAFTQGVTVADLLRGLLEREFPEHRRENTP
k101_2752473_111694_1	b137	0	0.102	0.459	0	0.152	1.562	0.282	0.725	0.146	0.423	100	DNA-binding protein [Paucibacter sp. KCTC 42545]	MSRGGVQGFQKDRLSQILAARRLTQVQLASMVDVSPATVSKWRAGTQAPERDALERLAGVVNVTPEWFTRA
k101_295059_12595_2	b85	0.276	0.06	0.197	0.134	0	1.472	1.592	2.368	0.355	1.615	99	transposase [Acidovorax sp. JHL-3]	MTTKILALTDALGNLVKFVLMPGQRHDTKGVRELIADVRFDALLADKAFDVNWLIQELGKRGAQVVISQMPRRRAPLEIDLEVYKWRHLIENFFCKLKEFKRIAMRSDKTDSSFAAMIYLAAGVINSR
k101_3849056_153091_1	b145.5	0.431	0.291	0	0	0.161	1.472	0	0	0	0	58	DNA methylase [Rhodanobacter sp. Root480]	LLTAGFRVLRFWNNEVLQEIETVKERIWRAVEEQEPHPLSGPPLEGEGV
k101_5698310_216148_2	b12.4	0.421	0.144	0.501	0.508	0	1.382	0.184	0	0.096	0.556	72	hypothetical protein UY94_C0018G0003 [Parcubacteria group bacterium GW2011_GWA2_56_21]	MYGVGLIGALVYFIQVADSFGAGVVGVLKALVWPAFLVYKAFAGLG
k101_4743246_182685_67	b14.5	0.12	0.169	0	0.109	0.089	1.346	0.482	0.361	0.125	0.362	61	putative cytoplasmic protein [Staphylococcus aureus]	MPANCVPEASVMRGAQALSGFIGRKEMRRPFSKSFVKAPSSTGERHWKLLELRQRGGSRIPGGAVKCVDIGRNTSGEGDFLALF
k101_2577175_105028_3	b89	0.211	0.118	0.275	0	0	1.342	0.717	0.311	0.085	0.54	56	hypothetical protein XD74_2199 [Actinobacteria bacterium 66_15]	MGKPTASHVAVPTPEYIGCKEVTRGTEPSKYPEEKKSTEIPKVVASEMGTAQTHRA
k101_1310919_54586_1	b24	0.402	0.256	0	0	0	1.338	0.175	0	0.186	0.263	52	hypothetical protein LuPra_04420 [Acidobacteria bacterium DSM 100886]	QVPRPFSLVALAVGAPIDVPRGATEPALEDKRRQLEASLATLAERAAAMARGEP
k101_1309458_54532_1	b89	3.08	2.407	2.311	2.956	2.811	1.332	2.876	0.936	0.185	0.641	64	hypothetical protein [uncultured Acidobacteria bacterium HF4000_26D02]	MQLVALFRLAFATASGVSPLTSLHRLTRRLILQEARCQAWRCDTASLQSTNTPLALQLLVGLRFQVLFHSPHRGTFHLSLTVLVLCRSPSVFSLGGWTPQFHAGLACPALLRFSAGVVVSSITGLLPSLAGFPTPFFWNNVL
k101_755073_31913_3	b89	0.667	0.592	0.24	0.307	0.575	1.296	1.358	0.087	0.3	0.348	69	hypothetical protein BVRB_033440 [Beta vulgaris subsp. vulgaris]	MRFNSIVSEEPYLGLTLRRSFAERQTSGVFSGGWAGAAWLPSARVLRCTLKWGNERNPYCLLQVSDKTALIHREEGEDDVKSAWPFDCPGRHSCYNGRYKGLRSREAELISKNRSQFESEAETRLREAGIASNRVSAMARWIRSRALYSPPVTSREPGAPEAQPQFYKFFVKLGLG
k101_2267270_92904_5	b154	0	0.374	0.257	0.163	0.471	1.27	0.171	0	0.089	0	79	D-beta-hydroxybutyrate permease [[Clostridium] ultunense] / 69 citrate transporter [Bacillus pseudofirmus]	ASGGMDTLPHNGAVLTLLNNTGMTHKDSYFDIMVVSLILPIVASIPAIALAAMGIY
k101_1167702_48796_2	b127	0.435	0.36	0	0	0.123	1.248	0.161	0.279	0.173	0.242	39	hypothetical protein MNEG_2791 [Monoraphidium neglectum]	MPTRETFFIIFKPPAGRWIVTEKTNDIDLLVSAEKMLHDAGIKARIWKVTEKRGIWVE
k101_5444954_207537_4	b89	1.001	0.889	1.135	0.155	0.627	1.248	0.679	0.256	0	0.511	84	hypothetical protein [Clostridium sp. L2-50]	MKEIPKANLSSDCSLQLDYMKLESLVIADQRAAVNTFPGLVHTARQAMEAGGARRHVSV
k101_78050_3316_1	b27	0.205	0.131	0	0.147	0	1.23	0.168	0	0.085	0.245	97	50S ribosomal protein L11 [[Clostridium] cellulolyticum]	MAKKITGYVKLQITAGKATPAPPVGPALGQHGVNIMGFCKEFNERTAKDAGLVIPVVIT
k101_933368_39252_6	b82.7	1.87	0.567	0.753	0.563	0.412	1.228	0	0.176	0.053	0.171	30	hypothetical protein LPMP_332900 [Leishmania panamensis]	EGAPGEGEEGVDAGGDLVDEAGAKEELVGGGVSLRRGLAEGLAEEPGHAHVEPMVPGRGQWSKGGGGATEQWSIGAGGRTIKRFFVSGI
k101_4944595_189909_2	b89	0.646	0.551	0.088	0.179	0.285	1.204	2.643	0.833	0.112	0.162	52	putative 23S ribosomal RNA [Vigna unguiculata]	MVLERPTIVGDSPVGEKECSFWNEFPSTTGHVKSCGNPGRPLSKTKYSLVTDSEPVPRGKGEKYSCEESEIVPETVCLQSVGVSLRRNDGVPFA
k101_9617_379_1	b30.3	0.267	0.324	0.19	0.101	0.206	1.196	0	0	0	0.162	65	50S ribosomal protein L37Ae [Candidatus Bathyarchaeota archaeon BA2]	MGTRYGATVRKRYIKVITELKKPHKCPQCGFVRVKRESVGVWKCKKCAFTFAGGAYTPVTKLGVVAKRAAKGAPVEEASKAAMEDQVEDQN
k101_4723789_182022_1	b122	2.115	1.395	1.06	1.273	1.155	1.182	3.109	1.469	0.378	3.212	82	cell wall-associated hydrolase family protein [Paenibacillus sp. P22]	MWLLDDAADATADTPGIPSSWSSRTKEDSPQKSTHTLDRVRTVSRRSEPSSRTALMDEQSNPWELLHSQDAMSRHRGAKPDRRYGLSGQISLLSPG
k101_3917965_155644_2	b89	0.77	0.4	0.397	0.4	0.453	1.168	3.992	2.102	0.395	1.523	60	hydrolase [Mucor ambiguus]	MAAPRALASSLQSLPHMLYMTQSNSIPGYSKAPRGLSVFPRVTSIFAGATISPSPSLRQRSDRYAFRAGRVLSDEEFRYHRTVIVTAVVHQGFGSKLPPCGMTSPLNRMAPDRRQPLYLSFRFSRDLCFW
k101_231466_9868_6	b35	0.495	0.197	0.124	0.495	0.109	1.14	0.153	0	0.079	0.23	63	cold-shock protein [bacterium L21-Spi-D4]	MIKGKVKWYNEIKGYGFIKSEDGQDIFVHRTGLESSYAGLEPEQEVEFETKEGEKGLVAINVKSVQ
k101_4563061_176216_3	b122	5.938	3.663	3.434	2.701	3.717	1.124	2.674	1.837	0.231	2.967	82	hypothetical protein [Fusobacterium ulcerans]	MTATATAEAGTKVGLSDPPIHNGCGRSLTDKSYPGDNRVVAPESPYRRCGSLPRCRLTASWGWRRSQGLVCSPIKAVRELGSERRETVRTLSGGSVMSFEGSWPQYERTRLEESLVCRLSRQRHRRVATFLRDNR
k101_2065985_84969_2	b125.10	0.715	0.227	0.753	0.561	0.416	1.118	0	0	0	0	81	cold-shock protein [Sunxiuqinia dokdonensis]	MNKGTVKFFNVSKGFGFIKDADSDNEYFVHATGLIDKIKENDEVTFELAEGKKGINAINVKLA
k101_6004700_226961_2	b138.5	0.188	11.646	12.753	8.017	3.85	1.116	3.151	0.863	0.737	1.669	97	acetone carboxylase subunit beta [Dechloromonas aromatica]	MQSQQSNVQVMGIDAGGTMTDTFFVRADGRFVVGKAQSNPGDESLAIYNSSVDALAHWDREVDDVYPELVTCVYSGTAMLNRILMRKGLDVGLICNRGFEQIHSMGRALQSYLGYALEDRIHLNTHRYDEPLVPVSRTRGVTERTDVQGKIVIPLREHEVIQATRELVEAGSQAIVICLLQSHKNELSEQRARDLVKAELTRLKVDIPVFASVDYYPSRKESHRMNTTILEAYGAEPSRQTLKKVSDRFKKHGAKFDLRVMATHGGTISWKAKELARTIVSGPIGGVIGSKLLGEYLGDENIACSDIGGTSFDVALITKGSFAIKSDPDMARLVLSLPLVAMDSVGAGAGSFVRLDPYSKSIKLGPDSAGYRVGTCWPESGLDTVSVSDCHVVLGYLNP…
k101_1309458_54532_2	b89	4.898	2.911	3.405	3.637	3.877	1.092	0	0.328	0.151	0.22	67	leucine rich protein [Arachis hypogaea]	MRLNSLMPLRLVTVSQLKVRFFLHLSSSDTPCTRTTNRGPVCFPASPLHSCQVVPECWPGSHQLRLAASPKDLTNPTRIDLASETLDFRWTRFSRVLRYSCLHSHFRPLQHSFRYAFTAGGTLPYRSLIRGIPWLRYQA
k101_6074956_229413_5	b40.9	0.458	0.429	0.265	0.537	0.479	1.086	0	0	0.075	0	36	6-phosphofructokinase [Selenomonas sp. CM52]	NYLDIADKIPPSLPLPKGGIPLFGKEGLGEILEEYVWSIMDSLVTENKRWNLVNYIRFFAKPK
k101_3801656_151338_2	b85	0.27	0.167	0.052	0.087	0.092	1.076	0.992	1.228	0.37	1.229	100	integrase [Cupriavidus metallidurans]	MESFAKLRRRHLVKGESISAIARDLNLSRNTVKKYLKADVGPAYRRQQQPCPKLGPFAEQLERWLVQDGLRPKRERRSAKRLFEDLQQAGYAGAYDSVQRFVKQWKAASPGGGTEAFIPLAFPPGETCQFDWSHEQVELGGVVQTVKLAHFRLCYSRQMFLVAYPRETQEMVLDAHNRAFAFFGGVPERMVYDNPKTIVQTVLVGKAREFHPRFLALANHYLFEPVACTPASGWEKGQVENQVGNVREWCFTPRPAFADLATLNVWLEARCRELAGRAHPVEKERSIAQMFAEEQPRLRVITAPFDGYFEQPCRVSSTCLVAYDRNRYSVPAEFAGQRVSLRAWADRIGVVADGRVVAEHARCFSRERLLLDPWHYLPVLEKKPGALRHGAPFQHWELP…
k101_2838125_115148_6	b138.6	0	1.486	4.176	3.007	1.5	1.074	0.287	0.499	0.179	0.432	67	hypothetical protein [Methylomonas koyamae]	MVDRKPIKQAHERAQVAVFLHWFNARYRTNFTVVEEPDPPEAIIRSGRTTRWVEVTDAFWSDVFAKDEYSYATPGEVHAPISTGPFLNPDEAFSKRFVDAVRKKLEKRSYEESKSLYGPGYLVVPIMYPLFDANTFRMMQELWSQTQINDLGCFRSVYMNLRMGRGLVQRWSAYSRT
k101_1201338_50142_7	b138.3	0	0.998	1.899	3.747	1.438	1.062	0.142	0.706	0.141	0.916	70	methyltransferase [Acidovorax sp. Root402]	MNKFAILRPSRLALLAGLAMGSASSFAAAIDVAAVVTDIGAQAAPVGLIGGAVLLIYLAVKAFKWVRAALS
k101_4968648_190732_1	b138.3	0	5.306	8.104	5.084	1.739	1.042	2.114	1.107	0.671	1.676	99	acetone carboxylase subunit gamma [Dechloromonas aromatica]	MYIVQSAKTKQWLIKCDCGHEFCDYKENWKLHAAIYVRDTEEAMTEVYPKLMAPDTQWQVYREYYCPTCGTLHDVEAPTPWYPVIHDFEPDIEAFYKEWVHLPVPERVD
k101_2299593_94149_5	b98	0.101	0.18	0.287	0.561	1.168	1.04	0.02	0.035	0.215	0.336	55	hypothetical protein EPUS_04582 [Endocarpon pusillum Z07020]	MVENASGSGSPSHTEPIGQVFVIFGEVKAIAPDGTIRMLAPNSPIFADERIVTGGDGRVSINFNDTDHTVLTLGRNSDVVLNEEVYDQESSDDFAAATSEVEDIQRALEQGEFDPTTELEATAAGPTTAGAGVASARDGGASYPVFTLTGDSVIPDSGAETIGVPLSFLDPEIPTTPPIPTTPAAEVASTEEDATADTPTTPTGTPTTPTTPGDDDDDDDDDDDDDDDDDDDDDDDDDDDDDDDDDDDDDDDDDDDDDDDDDDDDDDDDDDDDDDDDDDDDDDDDDDDDDDDDDDDDDDDDDDDDDDDDDDDDDDDDDDDDDDDDDDDDDDDDDDDDDDDDDDDDDDDDDDDDDDDDDDDDDDDDDDDDDDDDDDDDDDDDDDDDDDDDDDDDDDDDDD…
k101_1724536_71258_9	b79	0.201	0	0.169	0.046	0	1.038	0	0	0.049	0	81	hypothetical protein AW11_03734 [Candidatus Accumulibacter sp. BA-93]	WPVREVARQIDSGLFERAVLSPPKLSTALRESHPTAGEVFRDAYFFEFLGLPYPHSERDLHLNLVQNLGRFITELGRDFCFVGSEYPLQVGGKDFALDLLFFHRGLNCLVAIELKVGEFQPEYLGKLEFYLEALDRDVKKPHEHPAIGVLLCATKDSEVVEYALSRSLSPALVAEYQTKLPDKELLQAKLHEFYALLSPSE
k101_1068674_44753_1	b89	0.127	0.384	0.108	0.117	0	1.026	0	0	0.071	0	50	dehydration responsive protein [Corchorus olitorius]	MKTPVTVSLRVPEPCRSAQGQSVPKSRPRGVDDGKRVNIPVPTVSRYESEEGRRSKVTGGWWIFRCKVVDVSR
k101_230719_9833_2	b89	0.326	0.327	0.336	0.116	0.083	1.002	3.941	1.243	0.208	1.226	46	putative serine acetyltransferase [Burkholderia mallei]	MAFHPYPQVIRAVFNPQRFGPPRPVTAASPCSRIDHHGFGSAASNTRPIQTRFRSGSGPEGLNQLLTSNSSGHNAKGTRSGDAQPKLRAPSHRLLAHGFRFYFTRHLAFFSPFPHGTRALSVTEEYLALEGGPPSFPQDCSCPTVLGIPLGVVRERLPGCHRLWRVVPDHFGLASYSHIAVPQPRRCKHLRFGLVPVRSPLLGESRLLSLPPGTEMFHFPGLARLAA
k101_3184734_128186_10	b46.7	0.156	0.206	0.117	0.258	0.324	0.994	0.066	0	0.07	0.1	NA	NA	MGMTIKNAKKIHQKSDIHTVTENAHGWYEVTSGTSGNVYMVSVHQTGMTESASCNCGWGTRGGTYSRYQSACSHVQAVFEYREHGRRTSAWSSEVDATRQHRPVKDIGDGIILTTRKVAPAKVASSCEGKTTEQLIKELGF
k101_5642100_214202_2	b89	11.572	6.682	8.068	8.407	11.325	0.992	1.667	0.229	0.34	0.398	68	hypothetical protein IBK_0919 [Dehalococcoides mccartyi IBARAKI]	MLYVSYGTAGLVPEEGGDDVKSAWPLYPGLHTRYNGQYNGLQDRKVEPILKAGLSSDCRLQLAYMKPELLVTARQL
k101_2861426_116047_1	b82.2	0.455	0.28	0.219	0.111	0.381	0.976	0	0	0.198	0.197	50	hypothetical protein M959_06981 [Chaetura pelagica]	AHAHAHTHAHTHTYAHTHTDGYAHTHTDGYTNDHTDGYSHTHGYAYSHASRSPGGCRADPDRCCGGVAAHGRSGSAD
k101_683200_28940_1	b89	0.343	0.387	0.216	0.571	0.711	0.964	14.06	3.905	0.739	4.705	51	putative cell wall-associated hydrolase [Clostridium difficile DA00165]	MALPHRTTGSLCPAFAPARRVCLAVKHPYANALISAIADRAEGTLERLRYSFGGDRPSQTTRQTVFCTRFHWIQLDFQ
k101_5615604_213277_1	b45	0.056	8.076	7.69	5.294	2.301	0.956	3.169	0.517	0.429	1.385	98	acetone carboxylase subunit alpha [Dechloromonas aromatica]	DCILTSTGIIIHVGTMGAAIKYMIENNWEANPTINPGDMFTTNDCAIGNVHPCDIATIVPIFWAGKLIGWVGGVTHVIDTGAVTPGSMSTGQTQRFGDGYMITCRKTGINDEPLRDWLHESQRSVRTPKYWILDEKTRIAGCHMIRELVEEVIRADGLEAYEKFSGEVIEEGRRGLMSRIKAMTLPGKYRKVSFVDVPYKHEDIQVSNAFAKLDSIMHSPVEMTIKPDGKWRLDFEGASRWGWHTFNAHQVAFTSGIWVMMSQTLVPTQRINDGAYFATEFHLPKGPWCNPDDRRTGHAYAWHFLVSGWAALWRGLSQSYFSRGYLEEVNAGNANTSNWLQGGGINQDGEIHAVNSFEASSCGTGACAVKDGLNHAAAIWNPEGDMGDIEIWEMAEPLL…
k101_2485281_101386_6	b60.2	0.112	0.893	0.346	0.357	0.359	0.948	0.169	0.703	0.132	0.509	100	transposase [Aquabacterium parvum]	MTTMLERSEEMVDKQVRGKYTLEYKLEAVRQVKAGQSGAVVAKVLGIPSSNVSNWVRLDAKGQLGGVVPSQKAPVVTAEQMELARLRAEVARLKMERDIAKKAAAYFAQDVLQSTLGSGK
k101_2681135_109022_3	b108	0.353	0.095	0.262	0.049	0.171	0.918	0.061	0	0.064	0.187	47	chemotaxis signal transduction protein, putative [Stigmatella aurantiaca DW4/3-1]	MLANEHKEQTTAYLIALAGGKRLALPLPDVIEVMRPLPISELAGAPPSVLGAAVVRGVPVPVVDAGALLGETAPRTCTRFVSLRLGARSAALAVDGLLGVRALKESQLCFMPPLLGETVSGVARAIGALDEGLLFVLRAGRLVPEEVWRALGTGERT
k101_5615604_213277_2	b45	0	8.051	8.116	5.702	3.089	0.91	2.049	0.74	0.503	1.175	97	acetone carboxylase subunit gamma [Dechloromonas aromatica]	MSYTNEQVSHLVEGTLDWETTFRMLSMPKDNSRFEQYLAALQAKVSFKDRIVLPLAPHMYIVQSAKTKQWLIKCDCGHEFCDYKDNWKLHAAIYVRDTEEAMTEVYPKLMAPDTQWQVYREYYCPTCGTLHDVEAPTPWYPVIHDFEPDIEAFYKEWVHLPVPERID
k101_2581716_105187_1	b145.4	0.624	0.452	0.713	0.213	0.367	0.89	0.119	0.206	0.124	0.179	80	hypothetical protein M569_00973 [Genlisea aurea]	MGAVELLVKTVENFIDHLDYCQDRTEKAGACEVRMDDWYLKLNRAVDEIYREQEGLPPRPITGRPIGSRDKSPRRKSSKH
k101_3795991_151130_2	b86	0.275	0.036	0.081	0	0.126	0.884	0.142	0.306	0.336	0.305	40	hypothetical protein AMJ94_16690 [Deltaproteobacteria bacterium SM23_61]	MKDPQDLSVGKYLQKERERKGLSLEAVSQATRISSRSLEAIESDDFVSLPAPIFIRGFLKTYASFIGLEPYKVIALYETQTGIIGLPAPKGPQPEKRIPRRIWLLAIPILIVLIGGGVYWLVSPRKAPPPPSPAPPPPPPAPPSLPPPTPPPPPPPPPPQRRPLLPPPHRRDRARRARRRGGQRRVLVRRLRRGGGGGGGGGQGKGGQAPAPQRGP
k101_823203_34703_1	b85	0.151	0.208	0.105	0.079	0.103	0.878	0.306	0.531	0.151	0.556	37	Insertion element protein [Geobacter sp. M18]	MSEEKSPSGSGRLKKWPWRYPPTAAGIQVNHCKNPCCLNFGVAPLHDRKRGRPADGALEPSPGDYIATGIGKGAPGLKCLLCGEIFPMQSNLAIAEELLRISAYLEPRLPWCTNEDCTASTGHSTKPPTRFGVNRHGTPRYKCANCGKTFTFGGKSTKRQRETHVNRDVFRHLVNTVPIRRIIKLLGISTSVLYDRIDFIYEQCRLFAGERERTLIDKTDLGRRRISIDRQKLMVNWSSKKQRRNTTILSIASADQDTGYIYGAHLNFDESMDDAEVSEDMVRFGDHQLAEPFRRYARVWLERDYERAAKRAEGRRKTKKEAADLVEPSLEQRLVSEVAARYDDVVERDVIDDGDEPSLNSRTPAKGMLLHEQSVMHAHVQFVSRLLQRATKIRFYLDQ…
k101_4038620_159893_3	b125.2	0.156	0.253	0.192	0.186	0.185	0.878	0.118	0	0.061	0	78	excinuclease ABC subunit C [candidate division WOR_3 bacterium SM1_77]	MYYTYVIQSKKDKRFYTGFTRDLKNRFNEHNSGKVTSTKNRGPFELIYYEACLNEQDAIAREKYLKSGMGKRYLKNRLKRFLSLTG
Day 5		DNA					RNA (RPKM)
ORF	Bin	Day 0	Day 5	Day 11	Day 15	Day 20	Day 0	Day 5	Day 11	Day 15	Day 20	% ID	Annotation	Sequence
k101_6456536_242588_1	b89	32.827	23.41	24.37	24.965	24.993	22.76	60.313	21.416	7.402	24.534	96	RNAse [Anoxybacillus sp. KU2-6(11)]	MRQTSRTGTKVGLSDPVVPNGRAIAQRIKATPGITGLSPPRVHIDGEVWHLDVGSSHPGAGVGPKGWAVRPL
k101_1269352_52899_9	b147	42.523	33.148	35.923	36.429	36.426	20.158	58.634	23.003	7.806	28.203	78	cell wall-associated hydrolase [Microscilla marina ATCC 23134]	MPSALIFPKRSYPAMQLAPQLVHQRFVHPGPLVLGTGPLKYPSPATDRDRTVSRRSKPSSRTALMGEQPNPWDLLQPQDAMSRHRGAKPCRRCGLSGRISLLSPEYLLSVERWPFHTEPPDH
k101_1000440_42009_4	b89	12.177	8.742	8.737	8.045	8.923	11.81	40.259	16.41	4.879	17.505	70	hydrolase [Mucor ambiguus]	MSLSQLSRLLPLHSSRDFHTRWGDLRAPPLHFGRYPPQTNCPPDAVPNPAYGSRLECRYIQGGISRMAPRGLAPALHSLPPILHKMHQNPTSSCSKAPRGLSVQSRVTGIFTGNTISPSLWSRQCPSRCAIRAGRNLPDKEFRYLRTVIVTAAVYRGFNSGLRRSKLRLTPPLNLPAPGRRQSLYVGLRLSRDLCF
k101_2908148_117801_1	b89	26.66	17.42	19.716	21.168	19.208	15.73	38.634	13.111	6.071	15.234	79	hypothetical protein N47_G38920 [uncultured Desulfobacterium sp.]	PVLNRRKVGMTSSPHGLYAQGYTRATMAGTKGCDPARGSQSQKTGPSSDWSLQLDSMKSESLVTVDQHATVNTFPGLVHTARHTTKADCTRSCWANPQGGQAPKVWPVIGVKS
k101_3917965_155644_1	b89	5.52	4.902	4.307	4.622	4.791	9.918	38.37	15.125	4.607	16.629	80	cell wall-associated hydrolase [Staphylococcus aureus subsp. aureus 65-1322]	MIAAWSSARPISTGKLRHCCLYTPSLSTWWSTRGLTARSSRKPSLEGGFVLRCFQRLSRPDVATLHVPLAWQQVHHRSVHPGPLVLGAAPLKFPTPTEDRDRTVSRRSEPSSRITLMGEQPNPWDRIQPQDVTSRHRGAKLRRRCERAGAISLLSPG
k101_5800329_219792_1	b89	9.36	11.051	11.482	12.742	11.903	11.92	37.45	11.531	4.362	14.653	83	conserved hypothetical protein [Brucella ceti M13/05/1]	QVLHGCRQLVSWDVGLSPATSATLAISCHHLVGNSNGTAGAKPEEGGDDVKSSWPLQGGLHTCYNGDYRGLILKSRLSSDCPLQLEGMKLESLVIADQHAAVNTFPGLVHTARHTMGVGSTRRRCADRKGAGDHGRVSDWGEVVTR
k101_1680606_69466_2	b89	9.228	13.587	8.234	6.413	6.698	4.814	29.992	11.01	2.583	11.341	99	cell wall-associated hydrolase [Sulfurospirillum multivorans DSM 12446]	WDLLQPQDAMSRHRGAKPPRRCELLGEISLLSPGYLLSFERWPFHTEPPDHYDRLSSLFDVYVSQSSWLVPLYSTNDFQPFWANLCKPPLLFRRRPPQSNYPPDIVLARDNRTELAIRIKKSGISTMAQMQLASHPQSLPPILHIFIPTAVSSYSKGPRGLSVLPRVGGIFTSTTISLDSWSRQLPSRYAIHAGRYLIDKEFRYLRTVIVTAAVYWGFDQPLRRANGIN
k101_4008459_158896_1	b89	10.709	6.838	9.204	7.13	8.123	15.478	26.624	9.188	2.672	9.69	71	hypothetical protein BVRB_034950 [Beta vulgaris subsp. vulgaris]	MGEGSGTAGVVVKCVEIGKNTSGEGGFLAHSWRSGAKARGVNGIRNPGNPSRKRCTLGVGGIDPLGAEANALSVPPGDYGRKVKTQRNWRGPAQAAERVV
k101_3362394_134846_1	b124	7.158	4.601	4.229	6.062	5.974	13.198	24.367	6.414	2.418	7.211	76	transposase [Streptococcus pneumoniae] (hits primarily hypothetical)	AWLGQTFVHCPIFLTAASRRSLVRVSVPVWGFALSGPLAIVALVSRYLTNKLMARMPISYRRSFNPENMRIQEIMEY
k101_193903_8332_1	b89	0.591	0.241	0.394	0.26	0.463	4.172	21.744	7.472	2.089	7.929	91	hypothetical protein BACCAP_04475 [Pseudoflavonifractor capillosus ATCC 29799]	STIARLKLKGIDGGPHKQWSMWFNSMQREEPYLGLKRKLKLVKAGVPQGELVQVLHGCRQLVP
k101_6604503_247690_1	b89	1.285	1.329	0.744	1.209	1.025	5.198	21.244	7.584	1.528	7.478	71	degenerate transposase [Streptococcus pneumoniae]	MIWAVSLLTMALICHCLTPDEQVSAIRSLIEFGKLCGPLAHSVLYLRYSPSRLALKLFRGEPAISEFDWNFSPIHSSSPAFSTDVGSVLHGVLPPLQPVHG
k101_1254434_52291_1	b89	10.351	12.499	11.398	11.683	12.136	4.774	21.02	8.924	2.206	8.667	63	cell wall-associated hydrolase [Candidatus Burkholderia brachyanthoides]	RHRGAKPPRRYELLAAISLLSPEYLLSFERWPFHTEPPDHYALLSYLLDVSVSQSSTLVPLHSTHGYQTCWGYLGKPPLLFWRRPPQSNYPPNNVPPKGLDPKHAKGRISRVTTLRLATQHHSLRPILHITCPGTMLSYSKGSRGLSVPSRVIGIFTDTTISPGSRPRQYPNRYTIRAGRNLPDKEFRYLRTVIVTAAVYRGFISMLLVANNIPT
k101_6183112_233113_1	b82.3	20.782	12.289	11.527	13.899	12.088	8.22	20.461	9.145	3.195	12.454	85	cell wall-associated hydrolase [Leptonema illini DSM 21528]	MPLAGQPVHQRSVRPGPLVLGTDPLKPPTPTPDRDRTVSRRSEPSSRAALMGEQPNPWDLLQPQD
k101_4916283_188936_1	b12.6	7.213	5.373	4.491	5.168	6.547	7.634	19.827	8.366	2.591	7.508	77	cell wall-associated hydrolase [Kosakonia radicincitans DSM 16656]	MPSYSKGSRGLSVLWRVSGIFTGTTVSPSHALRQRPTRYAIRAGRNLPDKEFRYLRTVIVTAAVYRGFDS
k101_3671124_146450_1	b89	1.318	2.11	1.875	1.48	1.181	5.932	16.707	4.078	1.249	3.817	62	ribulose bisphosphate carboxylase large chain [Morus notabilis]	MNRKYVGKRYHRGWKSRTDKFVIFSSILSSAGHEKSCVNLRGPSRKAKYSPETDSEPVPWGKGEKNLEQRSEIDPEPVRLQAVGAPLWCDGVPFA
k101_4944595_189909_3	b89	1.019	0.228	0.072	0.614	1.342	5.584	15.168	6.332	1.47	7.551	70	hypothetical protein [uncultured Desulfobacterales bacterium HF0200_07G10]	MVWVVSLSDVELIPHALTPAHHINGIRSLVGFGNLVGPLVHPVLYLRDTNARLALKLFRGEPAITEFDWPFTPTHSSSEQFSTYIGSDLHLVLPKLHPGHG
k101_1925902_79425_3	b119	15.727	9.265	10.417	11.591	9.785	4.928	14.722	6.803	1.889	5.493	86	cell wall-associated hydrolase [Desulfobacca acetoxidans DSM 11109]	MLSAVIQSEHSYPAMPLARQLEHYWFVHSGPLVLGTDPLKYPTPAKDRDQTVSRRFKPSSRTTLIGEQPNPWDLLQP
k101_1000440_42009_3	b89	3.699	3.204	3.213	2.771	4.591	7.162	14.716	3.877	1.849	4.382	61	hypothetical protein GLOINDRAFT_102514 [Rhizophagus irregularis DAOM 181602]	MASERGNSLNRCCLQGSGRCSGGVEGRPCRTGNRLGVTKPTVSRTFWKAVAIAGDSPVGENRTVSDGRTQVAPDTWNPVWIWEDHLPRLNTTQRPIVNQYREGKVKRTPGGEWNSTWNRVPTRCGSGLVPWPRAFCRMSRWVSVGSKVKADRP
k101_193903_8332_2	b89	4.013	1.993	2.163	2.812	2.927	5.766	14.668	5.738	2.677	7.668	73	hypothetical protein RBG1_1C00001G0917 [candidate division Zixibacteria bacterium RBG-1]	MTSSPHGPYAQGHTRATMATTKGCKTARSSQSLKSGLSSDRSLKLDSVKLELLVIVDQHATVNTFPGLVHTARQAMEAGGTRSRL
k101_683200_28940_1	b89	0.343	0.387	0.216	0.571	0.711	0.964	14.06	3.905	0.739	4.705	51	putative cell wall-associated hydrolase [Clostridium difficile DA00165]	MALPHRTTGSLCPAFAPARRVCLAVKHPYANALISAIADRAEGTLERLRYSFGGDRPSQTTRQTVFCTRFHWIQLDFQ
k101_1254434_52291_2	b89	0.424	1.232	0.721	0.96	0.59	5.052	14.005	4.802	1.499	3.452	50	ribulose bisphosphate carboxylase large chain [Morus notabilis]	MEGHIIEGENPVYVSYVDDSSILSRAGHVKPCLNPRRPRRKAKYSWETDSEPVPWGKGEKNPEQGSEKEPETVCLQAVGASNGDGVPFA
k101_1096744_45890_4	b12.6	5.464	3.503	4.969	4.616	4.307	7.016	13.061	4.185	1.915	4.082	98	hypothetical protein [Rhizobium leguminosarum]	MISREEGGDDVKSSWPLRAGLHTCYNGGDSGQRDREVELISKSHLSSDCTLQLECMKLESLVIADQHAAVNTFPGLVHTARHTMGVGFTRR
k101_3917965_155644_4	b89	1.9	1.434	1.269	1.224	1.072	4.924	10.814	5.523	1.194	4.825	58	putative lipoprotein [Clostridium botulinum C str. Eklund]	MGSSCRHPIRTGTGFGGLAPPRGLATLCTGHCSTFAAQGIRGMPIWRRPLLPPDYSGSPERVPGVTDGNIQRGLRSLRDLTQHLTTRADDNHAPPVNGPYCYGDWLSPAVPNMSNPGKVLGVSSNWPTCSTACAGPRQFLWVSTLRPYSPGGTLNALAEQH
k101_2802877_113769_1	b89	10.782	7.588	8.478	8.112	9.204	3.416	10.651	3.953	2.297	4.946	68	cell wall-associated hydrolase [Phaseolus vulgaris]	AIRAGRNLPDKEFRYLRTVIVTAAVHRGFSSELQSCDLTPPFNLPALGRLQPLYVSLRFRRDLWFC
k101_230719_9833_1	b89	3.717	3.115	2.966	3.347	3.656	3.624	9.207	2.361	0.994	3.07	64	hypothetical protein [uncultured Chloroflexi bacterium HF0200_09I09]	MTRVAPRRVAPFGHPGITACVQLPQAYRSLPRPSSPLCAKASTVRRTLLDPIALGSQLSPVLLLLRCDDSRHPTAHHVRQLSKSTTTELTWGESRSAGDYWIGLSSAGPKDGATRHSRKEVIQPQVPLRLPCYDFAPVTELTLDGCPLAVSPPASGPPSFHGVTGGVYKARERIHRGVADPRLLAIPASCSRVADCNPNLDRLFAISSPSRDCDALYRPL
k101_1229834_51304_2	b89	2.957	1.526	1.267	1.735	1.721	2.094	8.481	2.555	0.491	3.132	64	hypothetical protein XD41_1680 [Desulfonauticus sp. 38_4375]	MHFGENQLSLGSIGILPLPTAHPRTLQRSRVRASTKFYLRFTLTMGSSPSFGSNPCDYSPYSDSLSLRLRNSDCLTYATEINSPDHSSIGTPLSRLLGTLTAAGTRFQVLFHSPLGVLFTFPSRYLSTIGRQGSLALEGGPPRFPRGSTCPVVLKYPTGAYPFRLRDYHPLWWLFPETFD
k101_6568249_246421_3	b67	9.224	5.234	4.298	5.22	4.488	8.482	7.196	1.697	4.454	0.978	35	hypothetical protein EAG_07106 [Camponotus floridanus]	YSHAHAYSHAHTHAYAHSHPHAHAHSHAHPHAHPHAHAHTHTYTHAHAHTHTYTHAHSYAHSYAHTHAYGYTHGYTHADTHADTHAHTHAHTHALPTIRRRTHPRLLEDPHGPRNAHSGSNLRQVAPLPRYPAR
k101_2810881_114091_1	b89	6.563	4.097	3.933	3.622	4.781	0.588	7.179	2.235	1.111	1.42	83	hypothetical protein AF07_01722 [Klebsiella pneumoniae CHS 51]	MAQATVYQKHMALQNRKMKYKAWHLPGAGRLRGDVIRKKKHWIEAPVNGGRNYNGPKVAKFLVG
k101_3571643_142700_3	b124	0.086	0	0.254	0.13	0.27	0.296	6.889	0.862	0.396	2.294	36	esterase [Staphylococcus pasteuri]	MGTWSQTNPGCSAGRRKPETFFQRLSHRASEKQGTSVPSYLKLMSDPPGNAHQSLKDTSSRKAAERRKKGQPEGYAVKGKTGKPGVAGTDRKTWNAAGQNNSNLTPYAASVANGEWELLLGIVPIIVL
k101_266910_11416_1	b89	0.257	0.364	0.158	0.336	0.243	4.416	6.65	2.149	0.665	2.031	64	hypothetical protein [uncultured bacterium 4050020-J15]	SSTGQASVPIRRLYDFAETCVFSKQSPGPLHCNPLMLLLYKVSHYAGYPFSRSYGAILPSSLTSVRSSALGFSPHPPVSVYGTVTSQLARGYFLAAWGQRVCVPSGTPHHLSEYLRHPDLPGWPPTGLDLAIHSKDLLPSCVTPITQTLLRWYRNINLFPIAYALQPRLRDRLTLSGLTFLRKPRVYGEPVSHRFSRYSCQHNHFHTVHQSFQSDFYPYGTLPYQKDLPKKTPFRSFGDKFEPRYILGAKSLDQWAITLSLKDGCF
k101_1294316_53939_2	b89	1.244	1.689	1.492	2.224	1.903	3.536	6.576	3.099	0.996	2.968	69	hypothetical protein [Lactobacillus delbrueckii]	MCKGRRYTERRAGHYTRENVGMSSERQVRILPAENLRFPGEGSSAQGKSGPKLRTKVVGDGQQVKIPVPPNSV
k101_5800329_219792_3	b89	0.614	0.902	0.725	1.559	0.52	0	6.377	1.65	0.356	0.54	85	protein of unknown function [Magnetospirillum sp. XM-1]	MGGPPSKPKYSSTTDSEQVPWGKGEKHPDKGSETDPEIGSLQAVGAPKRGDGVPFV
k101_3438102_137600_5	b168	0	0.951	0.19	0.368	0.215	0	6.286	0.54	0.078	0.034	36	heme utilization protein [Pseudomonas batumici]	MKVSMALKPLVFAMAAAMAIAAQANQSGGRHHDRDPLLDRSAGDATAYAGRDQYIGNATATNVGTENSVNIEDSLSSSGNIGANVAAGDMNQQANNVAIATADEAFVFGSAEATSTIDQENDSWTYNMGGGNAANMVGSGNDASGNIGVNAASGSFNQQQNALAIATARGWDAEADATGNQSLSGGVENKAGSYTVEKTFAVTKDFDKSYSSEYASDSSHSWDASHQRSSSESATASASLSASHDSSSSSDRTYSSSLDVVVDASQSSSASAESNKNLVVDASADVDLDIEVERSRGELEIEVEGTADIDVNVDKSWSTSQESEAAFALTKSVDKTSSSTADDSYAVDKSFDAEFSRTHESSSEASAEKNESHAANRSFEEVGSSSLASSVTYTKSFTI…
k101_1541693_63875_1	b89	1.327	0.412	0.657	0.475	0.213	0.858	5.821	1.434	0.357	2.396	70	beta-lactamase [Paenibacillus popilliae ATCC 14706]	MYLPIDLVFAINCVDRRRNLLLRKEVIQPQLPLRLPCYDLAPVIGFTFGAALLAVRQTTSGTPNFRGLTGGVYKARERIHRGLLIRDY
k101_814201_34326_1	b89	5.55	3.337	5.102	3.977	5.498	4.896	5.568	3.299	0.654	0.824	57	PG1 protein [Desulfonauticus sp. 38_4375]	MNPDNAWILRITAAAGTELADPYSYGTISLEHVREFFPVQKKFTTHRAVVLHAAWLGQTCVHCPIFLTAASRRSLVRVSVPVWGITLSGPLDI
k101_4170552_164197_1	b89	16.93	11.698	12.508	13.236	12.128	3.172	5.492	1.724	0.796	2.538	72	hypothetical protein [uncultured Chloroflexi bacterium HF0200_09I09]	MARIVKYLNDWKVTGRPTQLQDLVFRGVDSRPIGRGSRLPRKEVIQPHLPVRLPCYDFVPVTSPTLDGCLLTVSSPASGVTSSHDVTGGVYKARERIHRSVADLRLLATPTSCRRVAAYNPNWDRLWRISSTSRLGNPLYRPL
k101_6082667_229681_1	b89	0.818	0.933	0.838	0.539	0.419	3.782	4.764	1.582	0.293	2.411	65	hypothetical protein CBB_A0250 [Clostridium botulinum Bf]	MWNHLLRYLFSLPITVLKRRAYLTTQLSTPLGRAFPAARSDYPPVSLLLSNASWQYRDFNLLSIDYAFRPRLRSRLTLGGRPFPRKPWIFDGKDSHFTLVTYSDILTTDGSARPHDRASSPYSKLPYQPINEFRSFGTWFSPGNLRRRLTRLVSYYALFE
k101_6004700_226961_1	b138.5	0.269	8.707	9.675	6.301	3.269	1.616	4.095	0.875	0.97	2.807	98	acetone carboxylase subunit alpha [Dechloromonas denitrificans]	MNMMSTKEIGIGKLLASGMTLKQHRDAIIERTKTTGYYNGLEQLELRDSDPIGYEKLFSKLRGGLVHARETAKKIAASPIVEQEGELCFTLYNAAGDCVLTSTGIIIHVGTMGAAIKYMIENNWEANPTINPGDMFTTNDCA
k101_2821932_114520_1	b40.10	0.083	0.045	0.265	0	0.101	2.818	4.029	1.481	0.39	0.692	95	hypothetical protein M569_00042 [Genlisea aurea]	RGFLRDRFTLRRLTERRKPSTGRRSCFSQDLSLLMSAFSLLISPGLVTKNLPRLTERPATETWKSSLAFKVSSLRWITWALIHFRCHGARPVSYYAFFKGWLLPSPPPGCHRSITSFSTKWLLRDLSVRSGLFPSRLWILAPQKSVCTNDLGLYSEFPWGW
k101_3917965_155644_2	b89	0.77	0.4	0.397	0.4	0.453	1.168	3.992	2.102	0.395	1.523	60	hydrolase [Mucor ambiguus]	MAAPRALASSLQSLPHMLYMTQSNSIPGYSKAPRGLSVFPRVTSIFAGATISPSPSLRQRSDRYAFRAGRVLSDEEFRYHRTVIVTAVVHQGFGSKLPPCGMTSPLNRMAPDRRQPLYLSFRFSRDLCFW
k101_230719_9833_2	b89	0.326	0.327	0.336	0.116	0.083	1.002	3.941	1.243	0.208	1.226	46	putative serine acetyltransferase [Burkholderia mallei]	MAFHPYPQVIRAVFNPQRFGPPRPVTAASPCSRIDHHGFGSAASNTRPIQTRFRSGSGPEGLNQLLTSNSSGHNAKGTRSGDAQPKLRAPSHRLLAHGFRFYFTRHLAFFSPFPHGTRALSVTEEYLALEGGPPSFPQDCSCPTVLGIPLGVVRERLPGCHRLWRVVPDHFGLASYSHIAVPQPRRCKHLRFGLVPVRSPLLGESRLLSLPPGTEMFHFPGLARLAA
k101_5230648_200068_4	b40.2	0.97	0.642	0.491	0.337	0.576	3.654	3.928	0.824	0.455	0.566	55	hypothetical protein [Corynebacterium ureicelerivorans]	MGYSYYRCCWHEFSNPLFLRYTQIPINRKNCSLRKELYIPKDFFIHAASLHQAFAHCGRFSTAASRRSKARVSVPSLGNTLSRPLPVIALVGHYLTNKLIGRRPLSERFDLRRTSTLARPLGIIPPFGGLSPSRR
k101_1390368_57737_1	b45	0	0.313	0	0.174	0.222	0	3.488	0	0	0.699	84	hypothetical protein [Thauera sp. SWB20]	MKSLRFVGSSIDDLKDFPAEARRAAGFELHSVQCGLMPSDFKPM
k101_1294316_53939_1	b89	3.319	4.891	3.496	4.515	3.727	4.114	3.226	1.529	0.587	1.701	70	hypothetical protein QS5_0359 [Clostridium difficile P15]	MLYLHVSFFKASPKAISGRTSYLRVRLEFLRYPQVIPAFFNRHGFEPPQNFTFASLCSWIGHPVSGLRHTTFALFRLAFASAPYLKHLTLLRNVTRWPVLQKVRGRASSGASTACKHRVSGSISLPSRGSFHLSLTVLCAIGHQIVFSLGRWSSLLPTGFLVSRGTLDRALSVFTFHLRGYHPLRRRFPALFG
k101_6025969_227746_2	b89	0.095	0.1	0.182	0.182	0.115	1.876	3.173	1.437	0.372	0.54	61	hypothetical protein GTCCBUS3UF5_870 [Geobacillus thermoleovorans CCB_US3_UF5]	MSRGTRVPDGSRCTFRLQGCHLLWQAVPGLSTRRSVGNSTMSGPTTPVRPKPVRFGLFRVRSPLLTESLLISFPRGTEMVHFPRFASSILCIQMVIAGHDSSGVAPFGHLRIKACLPLPEAYRSLPRPSSPLCAKASTVNP
k101_5615604_213277_1	b45	0.056	8.076	7.69	5.294	2.301	0.956	3.169	0.517	0.429	1.385	98	acetone carboxylase subunit alpha [Dechloromonas aromatica]	DCILTSTGIIIHVGTMGAAIKYMIENNWEANPTINPGDMFTTNDCAIGNVHPCDIATIVPIFWAGKLIGWVGGVTHVIDTGAVTPGSMSTGQTQRFGDGYMITCRKTGINDEPLRDWLHESQRSVRTPKYWILDEKTRIAGCHMIRELVEEVIRADGLEAYEKFSGEVIEEGRRGLMSRIKAMTLPGKYRKVSFVDVPYKHEDIQVSNAFAKLDSIMHSPVEMTIKPDGKWRLDFEGASRWGWHTFNAHQVAFTSGIWVMMSQTLVPTQRINDGAYFATEFHLPKGPWCNPDDRRTGHAYAWHFLVSGWAALWRGLSQSYFSRGYLEEVNAGNANTSNWLQGGGINQDGEIHAVNSFEASSCGTGACAVKDGLNHAAAIWNPEGDMGDIEIWEMAEPLL…
k101_6004700_226961_2	b138.5	0.188	11.646	12.753	8.017	3.85	1.116	3.151	0.863	0.737	1.669	97	acetone carboxylase subunit beta [Dechloromonas aromatica]	MQSQQSNVQVMGIDAGGTMTDTFFVRADGRFVVGKAQSNPGDESLAIYNSSVDALAHWDREVDDVYPELVTCVYSGTAMLNRILMRKGLDVGLICNRGFEQIHSMGRALQSYLGYALEDRIHLNTHRYDEPLVPVSRTRGVTERTDVQGKIVIPLREHEVIQATRELVEAGSQAIVICLLQSHKNELSEQRARDLVKAELTRLKVDIPVFASVDYYPSRKESHRMNTTILEAYGAEPSRQTLKKVSDRFKKHGAKFDLRVMATHGGTISWKAKELARTIVSGPIGGVIGSKLLGEYLGDENIACSDIGGTSFDVALITKGSFAIKSDPDMARLVLSLPLVAMDSVGAGAGSFVRLDPYSKSIKLGPDSAGYRVGTCWPESGLDTVSVSDCHVVLGYLNP…
k101_4723789_182022_1	b122	2.115	1.395	1.06	1.273	1.155	1.182	3.109	1.469	0.378	3.212	82	cell wall-associated hydrolase family protein [Paenibacillus sp. P22]	MWLLDDAADATADTPGIPSSWSSRTKEDSPQKSTHTLDRVRTVSRRSEPSSRTALMDEQSNPWELLHSQDAMSRHRGAKPDRRYGLSGQISLLSPG
k101_6538818_245417_1	b47.13	0	0.131	0.159	0.465	0	0	2.995	0	0	0	50	nitrilase [Candidatus Clostridium anorexicamassiliense]	MSLSVISALLVQFPVTLSVAENVKAIELAVNHAHPGELVLCPEGCVSGYSRDL
k101_1309458_54532_1	b89	3.08	2.407	2.311	2.956	2.811	1.332	2.876	0.936	0.185	0.641	64	hypothetical protein [uncultured Acidobacteria bacterium HF4000_26D02]	MQLVALFRLAFATASGVSPLTSLHRLTRRLILQEARCQAWRCDTASLQSTNTPLALQLLVGLRFQVLFHSPHRGTFHLSLTVLVLCRSPSVFSLGGWTPQFHAGLACPALLRFSAGVVVSSITGLLPSLAGFPTPFFWNNVL
k101_1473022_61104_363	b55	0.378	0	0.156	0.262	0.327	0	2.855	0	0	0.579	28	putative signal recognition particle protein [Trypanosoma vivax Y486]	MKENQCSLEVSQKDSEVKECRAICLNYFDDRCCRFCLEINNCKNVCGFMRKMREK
k101_4563061_176216_3	b122	5.938	3.663	3.434	2.701	3.717	1.124	2.674	1.837	0.231	2.967	65	hypothetical protein [Campylobacter jejuni]	MTATATAEAGTKVGLSDPPIHNGCGRSLTDKSYPGDNRVVAPESPYRRCGSLPRCRLTASWGWRRSQGLVCSPIKAVRELGSERRETVRTLSGGSVMSFEGSWPQYERTRLEESLVCRLSRQRHRRVATFLRDNR
k101_4944595_189909_2	b89	0.646	0.551	0.088	0.179	0.285	1.204	2.643	0.833	0.112	0.162	43	Ribulose bisphosphate carboxylase large chain [Morus notabilis]	MVLERPTIVGDSPVGEKECSFWNEFPSTTGHVKSCGNPGRPLSKTKYSLVTDSEPVPRGKGEKYSCEESEIVPETVCLQSVGVSLRRNDGVPFA
k101_1023092_42922_4	b124	0.263	0.304	0.167	0	0.366	0	2.463	0.292	0.101	0.295	NA	NA	MVVKIRERAFKFPCLLSDKRMEPWLAGAIPQVPDVKVNVCNTILLIFTP
k101_1331824_55410_1	b89	0	0	0	0.268	0.191	2.702	2.367	2.127	0.375	2.211	74	hypothetical protein [Mycobacterium tuberculosis]	MTSNHHGPYVQGYTRATMADTKGRKIARWSQSQKVCLSSDYSLQLDCMKLESLVIAGQLHRGEYVPGPCTHRPSRYESCLYQKTLIQPQGDRRLRYEQ
k101_6061933_228974_1	b67	0.53	0.891	0.877	0.94	0.842	8.45	2.367	2.979	2.567	1.378	NA	NA	MTTPAITPITPIAPMPIHADPHPPPPTPPPPPPPRHPAAPQPNPHPPPPPPPPPPPPPPPPPPPPPP
k101_3502524_140015_1	b18	1.983	1.052	1	1.421	2.033	0	2.274	0.199	0	0.458	49	alpha-2-macroglobulin [Bacteroides uniformis]	TLTSGYKWDLGLARYEEIRDSGTNFFMEGLPEGEYMLKHRMRCAMAGTFKAAPATLQSMYAPEFAAYSAGAVLVIK
k101_4327797_169032_1	b117	0	2.391	3.234	5.127	2.719	0	2.274	0.399	0.126	0.915	62	putative DNA-binding protein with PD1-like DNA-binding motif protein [Hydrogenophaga sp. PBC]	MKTFPLRLTPGQDLREALEAAVRAQGFQAAFVLSGIGSLVDTRIRFAGADEPLCICGDSEILSLSGTVGVGAAGDAG
k101_3669882_146390_2	b138.4	0.176	1.427	2.069	3.23	0.836	0.496	2.251	0.857	0.062	0.651	93	transposase [Acidovorax ebreus]	MRGNQDFQGAMFSFISLEERVPQEHPLRKLRAMVDALLATMNREFEAVYARSGRPSVPPEMLLKALLLQILFVPVR
k101_1964146_80962_4	b33.3	0.086	0.683	0.521	0.7	0.566	0	2.235	0.359	0.16	0.119	44	hypothetical protein CY91_04940 [Dehalococcoides mccartyi]	MIIYLGVTLPIRSSDLPLGETSSLFLHPTWSCSRWGLQSRIVAYALVSSYLTFPSLPLARRSISVALALESPPLGITQHPALRSSDFPRAKARDHLFYSCSLYVKCSVLATKSIHMFGLFTIKSDYSF
k101_815784_34389_6	b168	0	1.983	0.691	1.165	0.225	0	2.206	0.183	0	0	92	major outer membrane lipoprotein I [Pseudomonas fluorescens]	MNNVLKISALTLAAILATGCSSMSKETEARLTATEDAAARAQARADEAYRKADEALVAAQKAQQTADEANERALRMLEKASRK
k101_6573130_246573_20	b26	0.463	0.101	0	0.112	0	0	2.183	0.193	0.121	0.879	47	hypothetical protein AMS18_06855 [Gemmatimonas sp. SG8_17]	MATYDFICQMCFETFDIQISISEYAKGVSPKCPKCGSPDTLRAFSPVHVATGKTAPQNGPRPNLGGGCCGGSGCCG
k101_3917965_155644_3	b89	0.267	0.225	0.071	0.077	0.287	0.488	2.167	0.412	0.13	0.327	58	hypothetical protein ALO48_101717 [Pseudomonas syringae pv. rhaphiolepidis]	MFQFARLPPHALFYSDVGDTAWSVPGCPIRESPGPSLLAASRSSFVACYALHRLSVPRHPPCALRSLITQRDVSTRCLLVSLCSCQGAPRGTSWSTADPEDLPSDHGSSPASQMINNALKAGGDDRARTGDLLRAREALSQLSYVPGPVPSFLQWWAIVDLNYGPRPYQGRALTNWANGPQSTWRCTPTAQNGDERRGPLVNRQRLGLSKRQLSWWSGRWLSLPSPCEQSLTTK
k101_469301_19948_9	b138.5	0.023	2.565	5.476	2.724	0.291	0.556	2.149	0.217	0.471	1.442	52	hypothetical protein [Aromatoleum aromaticum]	MKKKLLMTAMVAALGGVGTAQAVHVNSDGLGQVLIYPYYTVQNGFDSYINLVNTTDQVKAVKVRFLEGKNSQEVLDFNLYLSPNDEWSGKVTTSASGGAKLESADTSCIAPAQIKAGGEDFRNLQYQADSIKTVARTREGYVEVIEMGVVTDAASIVAATHVGGSATVTATPADCTVIRTNAKTGGLFNTAPLTNGISEPTGGLYGFVTLINVNSGLKTTVDAVAVDNFYNGLLVTDDLHFPPGDTRPSLEDVNTDGEIIDGNAVLTYSSLNPIDSLSAILTRSNVYNDYSIDAGRDSKTDWVMTFPTKRFYVNTLTPAPFTETWKTATSTSCDPIAIVYYDREERRHNVTVDEDFSPKPDVVAATNSLCNEVNTLSIKRFGTAAGTTTLFGAEYTNAS…
k101_4968648_190732_1	b138.3	0	5.306	8.104	5.084	1.739	1.042	2.114	1.107	0.671	1.676	99	acetone carboxylase subunit gamma [Dechloromonas aromatica]	MYIVQSAKTKQWLIKCDCGHEFCDYKENWKLHAAIYVRDTEEAMTEVYPKLMAPDTQWQVYREYYCPTCGTLHDVEAPTPWYPVIHDFEPDIEAFYKEWVHLPVPERVD
k101_5380324_205281_1	b117	0.089	5.665	5.731	4.146	1.96	0.406	2.071	0.296	0.39	0.773	99	acetone carboxylase subunit alpha [Dechloromonas aromatica]	WEANPTINPGDMFTTNDCAIGNVHPCDIATIVPIFWAGKLIGWVGGVTHVIDTGAVTPGSMSTGQTQRFGDGYMITCRKTGINDEPLRDWLHESQRSVRTPKYWILDEKTRIAGCHMIRELVEEVIRADGLEAYEKFSGEVIEEGRRGLMSRIKAMTLPGKYRKVSFVDVPFKHEDIQVSNAFAKLDSIMHSPVEMTIKPDGKWRLDFEGASRWGWHTFNAHQVAFTSGIWVMMSQTLVPTQRINDGAYFATEFHLPKGTWCNPDDRRTGHAYAWHFLVSGWAALWRGLSQSYFSRGYLEEVNAGNANTSNWLQGGGINQDGEIHAVNSFEASSCGTGACAVKDGLNHAAAIWNPEGDMGDIEIWEMAEPLLYLGRNVKSNSGGYGKYRGGCGFETLRM…
k101_5854138_221700_1	b40.5	0.099	0.139	0	0	0	2.024	2.054	1.502	0.235	1.366	98	hypothetical protein [Vicia faba]	LWAGPHTCYNGNYNGKQGCKAERIRKDCLSSDCSLQLGNMKLESLVIADQHAAVNMYPGPVHTARHTLGIGFAQSIGPMITHDFCVPLVLQRLLVVLLAHTTVGSSTGVKS
k101_5615604_213277_2	b45	0	8.051	8.116	5.702	3.089	0.91	2.049	0.74	0.503	1.175	97	acetone carboxylase subunit gamma [Dechloromonas aromatica]	MSYTNEQVSHLVEGTLDWETTFRMLSMPKDNSRFEQYLAALQAKVSFKDRIVLPLAPHMYIVQSAKTKQWLIKCDCGHEFCDYKDNWKLHAAIYVRDTEEAMTEVYPKLMAPDTQWQVYREYYCPTCGTLHDVEAPTPWYPVIHDFEPDIEAFYKEWVHLPVPERID
k101_5429889_207011_1	b89	0.71	0	0.508	0	0.249	0	2.033	0.506	0.406	1.176	55	hypothetical protein [uncultured bacterium 413004-H17]	MKDATTCDKPRIGGNNLRPEDFRMGQPIPSNVGISATEYIGCKKLTRGTETSKYPVEDKTIVIS
k101_1505239_62425_1	b46.13	2.078	1.031	1.207	1.26	0.96	0	2.032	0.198	0	0.23	47	hypothetical protein AC812_13150 [Bellilinea caldifistulae]	MIHASEVIDNPTPVNPATLYFFPRPACKPHSVRAGCPAPMTISLGRKLPHASCSLPEAADKSRWRAATSLTGLPLLDLAPGGGCLAEGVTAHAGGLLHHLFTLTPPPLPFPQIFWIWGKTGGGCGLFLWPDPSGCPVPGVTRHLALWSADFPR
k101_460010_19556_4	b79	0.839	0.347	0.15	0.315	0.31	0	2.015	0.175	0	0.088	36	PEP-CTERM domain protein [Desulfovibrio putealis]	MKKLILISLCMAIMALGAAGNAGAYTQTGMTNWQSGDTVTLNFNIPTNFDSVISAWLSISAIASTGSNDYVKVNGSDVGTLMTSANGTLQTTRFNLYDFFTNNYSPTGLPLSVTVYADGPLALAPSMLALEYAYLGAVDPPSNNAPVPEPATLLLLGSGLSGLAFWGKRRRLVV
k101_6231937_234757_4	b174	0.154	2.428	5.02	6.112	4.667	0	1.989	0.174	0	0	75	Fe-S oxidoreductase [Acidovorax sp. Leaf160]	MDFSVHETLAEGGSVPDGLAVTVTDTISRMRGTDHGQPRCAALSGRIGEKATCGIYEWRPNPCREFEEGSDACGQARRRHGLPALAG
k101_4802568_184816_1	b147	0.054	0.154	0.204	0.096	0.188	1.78	1.945	3.549	0.817	4.566	98	endonuclease [Streptococcus agalactiae]	MTGANSHITILTLNVNGLNAPIKRHRLANWIKSQDPSVCCIQETHLTCRDTHRLKIKGWRKIYQANGKQKKAGVAILVSDKTDFKPTKIKRDKEGHYIMVKGSIQQEELTILNIYAPNTGAPRFIKQVLRDLQRDLDSHTIIMGDFNTPLSTLDRSTRQKVNKDTQELNSALHQADLIDIYRTLHPKSTEYTFFSAPHHTYSKIDHILGSKALLSKCKRTEIITNCLSDHSAIKLELRIKNLTQNHSTTWKLNNLLLNDYWVHNEMKAEIKMFFETNENKDTTYQDLWDTFKAVCRGKFIALNAHKRKQERSKIDTLTSQLKELEKQEQTHSKASRRQEITKIRAELKEIETQKTLQKINESRSWFFEKIKKIDRPLARLIKKKREKNQIDTIKNDKGD…
k101_1201338_50142_5	b138.3	0	1.361	2.144	4.473	3.717	0	1.853	0.509	0.256	0.705	55	cobalt ABC transporter permease [Acidovorax sp. SD340]	MPAVLAMLGGLLLNIAGSLVLRVLTALGLSLVTYTGVNASLDWLKAQAVTAFQGLGAEVLGMLGTLRVGQCISIVFSAMVARQVVNGMSSDTVKRWVTK
k101_1579060_65396_1	b117	0.143	1.966	0.807	0.283	0.34	0	1.837	0	0	0	87	protein iolH [Burkholderia cepacia]	MKIALDPYMIRHLSLPELCRATAELGYDQIELSPRSDFLDWWVMPRATKERMAGFKAALREHGVGLATLQPMYRWASPFEDERQWAVRCWKKAIE
k101_4038620_159893_1	b125.2	1.407	0.335	0.565	0.486	0.611	0	1.809	0.16	0	0.368	90	deoxyguanosinetriphosphate triphosphohydrolase [Nitrospira bacterium SM23_35]	MTIREQTEEIEKKILHPKACLSSQSKGRLKPEKEGEIRTCFQRDRDRIIHSKSFRRLKHKTQVFLAPKGDHYRTRLTHVLEVSQIARTIA
k101_2874457_116531_7	b91	0.119	1.21	1.101	0.478	0.488	0.41	1.803	0.505	0.185	0.437	100	MULTISPECIES: DNA invertase [Proteobacteria]	MLIGYARVSTQDQNLELQREALSKAGCKKVFEDKVSGTRADRPGLAKTLEMLREGDTLVVWKLDRLGRSVKQLVDLVGDLHKHGVQFRSLTDSIDTGTPSGRFFFHVMASLAEMERELTVERTRAGLEVAKQLGRKGGRKPKMTDSKIESAKKLLASGVPPKDVAKNLGVSIPTLYRWVPASTHA
k101_2252326_92277_10	b138.5	0.204	5.817	7.343	3.816	1.304	0.742	1.777	0.682	0.288	1.054	91	ATP synthase subunit beta [Azospira oryzae]	MSQGTIVQCIGAVVDVQFPRDAMPKIYDALTLEGAELVLEVQQQLGDGVVRTIALGSSDGLRRGMQVSNSGKGIAVPVGHGTLGRIMDVLGRPIDEAGPIQCDERRTIHQKAPKFDELSPSVDLLETGIKVIDLICPFAKGGKVGLFGGAGVGKTVNMMELINNIAKQHSGLSVFAGVGERTREGNDFYHEMKDSNVLDKVAMVFGQMNEPPGNRLRVALTGLTMAERFRDEGRDILFFVDNIYRYTLAGTEVSALLGRMPSAVGYQPTLAEEMGRLQERITSTKVGSITSIQAVYVPADDLTDPSPATTFLHLDSTVVLSRDIASLGIYPAVDPLDSTSRQLDPLVVGEEHYNTARGVQVTLQRYKELRDIIAILGMDELAPEDKLLVSRARKIQRFL…
k101_551142_23351_3	b14.2	0.221	0.446	0.428	0.086	0.108	0	1.745	0	0	0	36	hypothetical protein AMJ88_07495 [Anaerolineae bacterium SM23_ 63]	MKTRWIALLMMVLTMVLFITACSSGSSSGTTALSTTSLDGASLLQERCTVCHNLSRVERAKHTPEEWQATVNRMIGKGAKLSSDEKTLLIEYLSTTYGN
k101_1051578_44036_4	b174	0	1.059	0.67	1.263	1.495	0	1.725	0.601	0.286	0	89	(2Fe-2S) ferredoxin [Ideonella sakaiensis]	MTTLQVNGRAQQLDVDPSTPVLWALRDSLGLTGTKFGCGAALCGAC
k101_3550056_141870_4	b45	0	2.655	1.654	1.049	0.783	0	1.725	0	0.171	0.171	83	nitrogen fixation protein NifZ [Dechloromonas denitrificans]	MSTIPYEIGDMVYAAEDILNDGGMPGVDEEEGLIAPAGSRGVVVHFGVAEMDESKEIYLVRFESGPDGLLGNPVGCLPEELTQEEPISA
k101_4670324_180080_91	b98	0.174	0.343	0.459	0.71	0.996	0	1.716	0.627	0.19	0.653	97	alcohol dehydrogenase [Desulfobulbaceae bacterium BRH_c16a]	MAIREEVYGYFIPSVTLIGIGAAQQIPAKIKALGGTKPLIVTDKGITGAGITKQITDLLDRAEMKYVVYDETIPNPTDTNVHDGVQVYKKNNCDSLITLGGGSSHDCGKGIGLVIANGGKIHDFEGVDKSSKPMPPYVAVNTTAGTASEMTRFCIITDTSRKVKMAIVDWRVTPGIALDDPLLMMGMPPALTAATGMDALTHAVEAYVSTIATPMTDSAAEKAIELIATHLRPAVANGQDIVAREGMCYAQYLAGMAFNNASLGHVHAMAHQLGGFYDLPHGECNAILLPHVSRFNLIAKMERFVKIAKLMGENVDGLSPRDAAELALKAIQKLSTDIGIPAGLIELGKRYGKNVKAEDIDTMTGNAQKDACGMTNPRRPKDADVIAIYKAAL
k101_779627_32845_6	b76	0	0	0	0.159	0	0	1.693	0.751	0.094	0.682	NA	NA	MLIQIDAELDETSVSEKDAKVESCFRTARCFSTSGNSKEKSGMVKLRLRS
k101_3342693_134135_1	b35	0.136	0	0.09	0	0.435	0	1.687	0.498	0.33	1.114	37	amidohydrolase [Acidovorax sp. Root275]	MTLRPGKSCRRVGTKGRPEGYAITSKTGRPWDAKTDRKTCNATGHNNSNPTSYATSVANGEWELLLVNSSHYCFIYPQVFYLLSFVF
k101_5642100_214202_2	b89	11.572	6.682	8.068	8.407	11.325	0.992	1.667	0.229	0.34	0.398	68	hypothetical protein IBK_0919 [Dehalococcoides mccartyi IBARAKI]	MLYVSYGTAGLVPEEGGDDVKSAWPLYPGLHTRYNGQYNGLQDRKVEPILKAGLSSDCRLQLAYMKPELLVTARQL
k101_5291441_202156_3	b89	14.015	8.999	8.649	9.988	10.783	5.188	1.66	1.389	0.91	1.981	73	hydrolase [Mucor ambiguus]	MAPPGLTPQLHSLPPILHIRDFNPMPSYSKAPRGLFVQSRVTRIFTGIAISPSPSLRQRPSRYTIRAGQNLPDKGFRYLRTVIVTAAVHWGFGSKLRNSKLSLTPHLNLPALGRCQPLYILLRVSRDLCFC
k101_398903_17002_8	b45	0	2.043	0.89	0.664	0.486	0	1.652	0.145	0	0	81	hypothetical protein [Dechloromonas aromatica]	MHTAMYFAGFAAPLLTVQAPEDIEFLVKESEVLTGRAGRTFVIAGADWLTYRVHWHPIGLKIERLDAAEQVLSTRYLLPSEFRRHSLLEALVAGQLFTPSVRRFG
k101_1252218_52202_71	b94	3.088	6.163	2.605	1.597	1.49	0	1.652	0.29	0.031	0	48	prepilin-type N-terminal cleavage/methylation domain-containing protein [Sulfurimonas gotlandica]	MKRSGFTMIELIFVIVILGILAAVAIPKLAATRDDAKISKGASEVATAMTDIGSYYTSKGMFAKPADMTNVSIAGTGEMNATQNYAMTNYPCIKFQSISSTGGTQMDTINLQYVAASADTVCKGVAKGARDLLKQASTWDAAGDVNATHKFGGSNVNL
k101_482824_20510_4	b84	0.455	0	0.249	0.26	0.186	0	1.651	0.146	0	0	81	hypothetical protein [Desulfomonile tiedjei]	MAEEKFPINIWINEDRFDKLAKAGLGNLPEEMLAGLKVLRVYANEAERDKILKIFPTAKYDSATTKSIELLPRDVKDKIFDKVVEKKSVDIMSDFLKAY
k101_2898060_117412_1	b33.3	0.071	0.488	0.163	0.226	0.288	0	1.638	0.311	0.062	0.423	47	LPXTG-domain-containing protein cell wall anchor domain [Enterococcus gilvus]	PSTEPSTEPSTEPSTEPSTEPSTEPSTEPSTEPSTEPSTEPSTEPSTEPSTEQTTEATTESTTEATTEATTESTTESTTEVVTEEETPLGNFIPVNFDLIYDEPEPLPEEEIVLEEDVPLASALPQTGQVSPEWFYGIGSVISLAGVGLRRMFKN
k101_4160586_163866_5	b45	0	0.318	0.52	0.355	0.366	0	1.636	0	0	0	90	flagellar biosynthesis protein [Dechloromonas agitata]	LTQVDIDERIPPQLYMAVAELLAWLYRLEHGLPTTQIGLSAQPPP
k101_2912303_117977_3	b46.1	0.205	0.118	0	0.308	0.969	0	1.621	0.284	0.09	0	70	pilus assembly protein [bacterium JKG1]	MLFSPKEKGQGMVEYALIIVLIAIVVIVILTLLGTQISTVFSRISSALGSTAS
k101_1587031_65710_1	b40.3	0.625	0.137	0	0.327	0.285	0	1.599	0.279	0.089	0.644	81	LuxR family transcriptional regulator [Anaerolineae bacterium SM23_84]	LVVEGKSSAEIADIFNLSPKTIETYRSRLMGKLGINNLPSLIKFAIQHGLTPL
k101_295059_12595_2	b85	0.276	0.06	0.197	0.134	0	1.472	1.592	2.368	0.355	1.615	99	transposase [Acidovorax sp. JHL-3]	MTTKILALTDALGNLVKFVLMPGQRHDTKGVRELIADVRFDALLADKAFDVNWLIQELGKRGAQVVISQMPRRRAPLEIDLEVYKWRHLIENFFCKLKEFKRIAMRSDKTDSSFAAMIYLAAGVINSR
k101_2760313_111988_22	b100	0	0	0.954	3.039	0.187	0	1.59	0.277	0.088	0.636	48	hypothetical protein [Methylobacterium variabile]	MKRIPITIRPAGLPAYRITGLFPSTTDAALFAIGELGDRAGSISARVSQP
k101_550715_23338_1	b60.3	0	0.144	0.077	0.086	0.1	0	1.578	0.142	0	0	96	hypothetical protein [Acidovorax sp. JHL-3]	VFGVTTPQRLSSMPNIPTLDEQGLKGFDVKVWHGMYAPKGTPKDVMVKLNKALNVAIKDENVKKRIAELSSDLVSPEKATPEGLRKHLEAEVARWDKVIKAAGVSAE
k101_3860548_153546_3	b85	0.11	0.154	0.086	0	0.075	0	1.572	0.176	0.157	0.152	100	MULTISPECIES: hypothetical protein [Enterobacteriaceae]	MRAKAWRMLFAGRRWMLWLPVPASVWLALPEWQHIPAMLLGGLIVWIPFWLAWWLSDGFAGMSRWPGTGAPSVSGGVNPHTGKSCTVYHHPWGDTYVGGD
k101_2298991_94126_100	b94	4.278	6.269	2.031	2.207	2.205	0.166	1.552	0.269	0.108	0.363	86	cytochrome c oxidase, cbb3-type subunit II [Sulfuricurvum kujiense] / 86 peptidase S13 [Sulfuricurvum sp. MLSB]	MFHWLEKNPFFFAVAVFVVIAFAGLVEIVPNFAQASRPVIGTKPYSTLELAGRLVYIKNSCNACHSQLIRPFKSETDRYGHYSLSGEYAYDRPFLWGSKRTGPDLMRVGNYRTTDWHENHMKDPQAVVPGSIMPAYGWMFKNTADIDTAYAEQLTIQKMFAVPYNKELPMKDGSKATVALADTVEGARASAIEEAKLITADMKDQDVKDAVAAGKVPEIVALIAYLNRLK
k101_1730298_71474_6	b94	0	1.145	0.663	0.23	0	0	1.549	0.136	0.086	0.312	89	30S ribosomal protein S30 [Sulfuricurvum sp. MLSB]	MNTQIRSKDIKLTQHLNDHIALAIENFKRYHLDITTVNVMISKEKKGVGVEFDIHIAHAQPVVISDVDEDLDTAIDLAIERANKALRRLHDKVKDHNTSSIRDIEVAEEAAE
k101_1022243_42889_3	b30.3	0.705	0.374	0.399	0.252	0.282	0.15	1.538	0.241	0.086	0.297	30	peptide ABC transporter substrate-binding protein [Aciduliprofundum sp. MAR08-339]	MKKTIFAIVFVAIFATSLAMPVQAFFYPGPAPSDDGKSNGFGPMTPSLLITPWGGTEQAYTAYKACTTDIMDWPLLATQVEELATLDPTMATYARAFFVDRGMREFDLNNMKFPTDDADFREAIAHCFDKDAFVATQLAGLAAKMDTPLTNHGSYYNPTAPTFAFNLATAAAILDANGYVDSVGDHWREGPGGEAILLDFYIRQDDPDRTAMGLILAANLELIDIQVNELVVPKTTCFQKVMVEFDYHIYTGGWSFGRDPTTLYFLYYGEGTAQAYPYTANYPGYNNPLWDDHADIFWTAAVAGDSVTPGTAIYEAWEMQRLLAEDVGIIPVFTYASYGSYKSAWNKVSNAAGIGPWNTYSFLNMYKTGDDTIDWGFMNDIEALNPLMSSWVWDWNIIG…
Day 11		DNA					RNA (RPKM)
ORF	Bin	Day 0	Day 5	Day 11	Day 15	Day 20	Day 0	Day 5	Day 11	Day 15	Day 20	% ID	Annotation	Sequence
k101_1269352_52899_9	b147	42.523	33.148	35.923	36.429	36.426	20.158	58.634	23.003	7.806	28.203	80	uracil-DNA glycosylase cell wall-associated hydrolase [uncultured bacterium 4050020-J15]	MPSALIFPKRSYPAMQLAPQLVHQRFVHPGPLVLGTGPLKYPSPATDRDRTVSRRSKPSSRTALMGEQPNPWDLLQPQDAMSRHRGAKPCRRCGLSGRISLLSPEYLLSVERWPFHTEPPDH
k101_6456536_242588_1	b89	32.827	23.41	24.37	24.965	24.993	22.76	60.313	21.416	7.402	24.534	96	RNAse [Anoxybacillus sp. KU2-6(11)]	MRQTSRTGTKVGLSDPVVPNGRAIAQRIKATPGITGLSPPRVHIDGEVWHLDVGSSHPGAGVGPKGWAVRPL
k101_1000440_42009_4	b89	12.177	8.742	8.737	8.045	8.923	11.81	40.259	16.41	4.879	17.505	70	hydrolase [Mucor ambiguus]	MSLSQLSRLLPLHSSRDFHTRWGDLRAPPLHFGRYPPQTNCPPDAVPNPAYGSRLECRYIQGGISRMAPRGLAPALHSLPPILHKMHQNPTSSCSKAPRGLSVQSRVTGIFTGNTISPSLWSRQCPSRCAIRAGRNLPDKEFRYLRTVIVTAAVYRGFNSGLRRSKLRLTPPLNLPAPGRRQSLYVGLRLSRDLCF
k101_3917965_155644_1	b89	5.52	4.902	4.307	4.622	4.791	9.918	38.37	15.125	4.607	16.629	72	cell wall-associated hydrolase domain protein [Peptoclostridium difficile CD70]	MIAAWSSARPISTGKLRHCCLYTPSLSTWWSTRGLTARSSRKPSLEGGFVLRCFQRLSRPDVATLHVPLAWQQVHHRSVHPGPLVLGAAPLKFPTPTEDRDRTVSRRSEPSSRITLMGEQPNPWDRIQPQDVTSRHRGAKLRRRCERAGAISLLSPG
k101_2908148_117801_1	b89	26.66	17.42	19.716	21.168	19.208	15.73	38.634	13.111	6.071	15.234	79	hypothetical protein N47_G38920 [uncultured Desulfobacterium sp.]	PVLNRRKVGMTSSPHGLYAQGYTRATMAGTKGCDPARGSQSQKTGPSSDWSLQLDSMKSESLVTVDQHATVNTFPGLVHTARHTTKADCTRSCWANPQGGQAPKVWPVIGVKS
k101_5800329_219792_1	b89	9.36	11.051	11.482	12.742	11.903	11.92	37.45	11.531	4.362	14.653	83	conserved hypothetical protein [Brucella ceti M13/05/1]	QVLHGCRQLVSWDVGLSPATSATLAISCHHLVGNSNGTAGAKPEEGGDDVKSSWPLQGGLHTCYNGDYRGLILKSRLSSDCPLQLEGMKLESLVIADQHAAVNTFPGLVHTARHTMGVGSTRRRCADRKGAGDHGRVSDWGEVVTR
k101_1680606_69466_2	b89	9.228	13.587	8.234	6.413	6.698	4.814	29.992	11.01	2.583	11.341	99	cell wall-associated hydrolase [Sulfurospirillum multivorans DSM 12446]	WDLLQPQDAMSRHRGAKPPRRCELLGEISLLSPGYLLSFERWPFHTEPPDHYDRLSSLFDVYVSQSSWLVPLYSTNDFQPFWANLCKPPLLFRRRPPQSNYPPDIVLARDNRTELAIRIKKSGISTMAQMQLASHPQSLPPILHIFIPTAVSSYSKGPRGLSVLPRVGGIFTSTTISLDSWSRQLPSRYAIHAGRYLIDKEFRYLRTVIVTAAVYWGFDQPLRRANGIN
k101_4008459_158896_1	b89	10.709	6.838	9.204	7.13	8.123	15.478	26.624	9.188	2.672	9.69	71	hypothetical protein BVRB_034950 [Beta vulgaris subsp. vulgaris]	MGEGSGTAGVVVKCVEIGKNTSGEGGFLAHSWRSGAKARGVNGIRNPGNPSRKRCTLGVGGIDPLGAEANALSVPPGDYGRKVKTQRNWRGPAQAAERVV
k101_6183112_233113_1	b82.3	20.782	12.289	11.527	13.899	12.088	8.22	20.461	9.145	3.195	12.454	85	cell wall-associated hydrolase [Leptonema illini DSM 21528]	MPLAGQPVHQRSVRPGPLVLGTDPLKPPTPTPDRDRTVSRRSEPSSRAALMGEQPNPWDLLQPQD
k101_1254434_52291_1	b89	10.351	12.499	11.398	11.683	12.136	4.774	21.02	8.924	2.206	8.667	63	cell wall-associated hydrolase [Candidatus Burkholderia brachyanthoides]	RHRGAKPPRRYELLAAISLLSPEYLLSFERWPFHTEPPDHYALLSYLLDVSVSQSSTLVPLHSTHGYQTCWGYLGKPPLLFWRRPPQSNYPPNNVPPKGLDPKHAKGRISRVTTLRLATQHHSLRPILHITCPGTMLSYSKGSRGLSVPSRVIGIFTDTTISPGSRPRQYPNRYTIRAGRNLPDKEFRYLRTVIVTAAVYRGFISMLLVANNIPT
k101_4916283_188936_1	b12.6	7.213	5.373	4.491	5.168	6.547	7.634	19.827	8.366	2.591	7.508	79	hypothetical protein CLOHIR_02085 [ [[Clostridium] hiranonis DSM 13275]	MPSYSKGSRGLSVLWRVSGIFTGTTVSPSHALRQRPTRYAIRAGRNLPDKEFRYLRTVIVTAAVYRGFDS
k101_6604503_247690_1	b89	1.285	1.329	0.744	1.209	1.025	5.198	21.244	7.584	1.528	7.478	71	degenerate transposase [Streptococcus pneumoniae]	MIWAVSLLTMALICHCLTPDEQVSAIRSLIEFGKLCGPLAHSVLYLRYSPSRLALKLFRGEPAISEFDWNFSPIHSSSPAFSTDVGSVLHGVLPPLQPVHG
k101_193903_8332_1	b89	0.591	0.241	0.394	0.26	0.463	4.172	21.744	7.472	2.089	7.929	91	hypothetical protein BACCAP_04475 [Pseudoflavonifractor capillosus ATCC 29799]	STIARLKLKGIDGGPHKQWSMWFNSMQREEPYLGLKRKLKLVKAGVPQGELVQVLHGCRQLVP
k101_1925902_79425_3	b119	15.727	9.265	10.417	11.591	9.785	4.928	14.722	6.803	1.889	5.493	86	cell wall-associated hydrolase [Desulfobacca acetoxidans DSM 11109]	MLSAVIQSEHSYPAMPLARQLEHYWFVHSGPLVLGTDPLKYPTPAKDRDQTVSRRFKPSSRTTLIGEQPNPWDLLQP
k101_3362394_134846_1	b124	7.158	4.601	4.229	6.062	5.974	13.198	24.367	6.414	2.418	7.211	65	hypothetical protein RUMTOR_02906 [Ruminococcus torques ATCC 27756]	AWLGQTFVHCPIFLTAASRRSLVRVSVPVWGFALSGPLAIVALVSRYLTNKLMARMPISYRRSFNPENMRIQEIMEY
k101_4944595_189909_3	b89	1.019	0.228	0.072	0.614	1.342	5.584	15.168	6.332	1.47	7.551	67	metal transporter Nramp5 [Morus notabilis]	MVWVVSLSDVELIPHALTPAHHINGIRSLVGFGNLVGPLVHPVLYLRDTNARLALKLFRGEPAITEFDWPFTPTHSSSEQFSTYIGSDLHLVLPKLHPGHG
k101_193903_8332_2	b89	4.013	1.993	2.163	2.812	2.927	5.766	14.668	5.738	2.677	7.668	73	hypothetical protein RBG1_1C00001G0917 [candidate division Zixibacteria bacterium RBG-1]	MTSSPHGPYAQGHTRATMATTKGCKTARSSQSLKSGLSSDRSLKLDSVKLELLVIVDQHATVNTFPGLVHTARQAMEAGGTRSRL
k101_3917965_155644_4	b89	1.9	1.434	1.269	1.224	1.072	4.924	10.814	5.523	1.194	4.825	82	hypothetical protein FNP_0151 [Fusobacterium nucleatum subsp. polymorphum ATCC 10953]	MGSSCRHPIRTGTGFGGLAPPRGLATLCTGHCSTFAAQGIRGMPIWRRPLLPPDYSGSPERVPGVTDGNIQRGLRSLRDLTQHLTTRADDNHAPPVNGPYCYGDWLSPAVPNMSNPGKVLGVSSNWPTCSTACAGPRQFLWVSTLRPYSPGGTLNALAEQH
k101_1254434_52291_2	b89	0.424	1.232	0.721	0.96	0.59	5.052	14.005	4.802	1.499	3.452	50	ribulose bisphosphate carboxylase large chain [Morus notabilis]	MEGHIIEGENPVYVSYVDDSSILSRAGHVKPCLNPRRPRRKAKYSWETDSEPVPWGKGEKNPEQGSEKEPETVCLQAVGASNGDGVPFA
k101_1096744_45890_4	b12.6	5.464	3.503	4.969	4.616	4.307	7.016	13.061	4.185	1.915	4.082	98	hypothetical protein [Rhizobium leguminosarum]	MISREEGGDDVKSSWPLRAGLHTCYNGGDSGQRDREVELISKSHLSSDCTLQLECMKLESLVIADQHAAVNTFPGLVHTARHTMGVGFTRR
k101_3671124_146450_1	b89	1.318	2.11	1.875	1.48	1.181	5.932	16.707	4.078	1.249	3.817	62	ribulose bisphosphate carboxylase large chain [Morus notabilis]	MNRKYVGKRYHRGWKSRTDKFVIFSSILSSAGHEKSCVNLRGPSRKAKYSPETDSEPVPWGKGEKNLEQRSEIDPEPVRLQAVGAPLWCDGVPFA
k101_2802877_113769_1	b89	10.782	7.588	8.478	8.112	9.204	3.416	10.651	3.953	2.297	4.946	71	uncharacterized protein ORF91 [Paenibacillus sp. P22]	AIRAGRNLPDKEFRYLRTVIVTAAVHRGFSSELQSCDLTPPFNLPALGRLQPLYVSLRFRRDLWFC
k101_683200_28940_1	b89	0.343	0.387	0.216	0.571	0.711	0.964	14.06	3.905	0.739	4.705	42	conserved hypothetical protein [Clostridium botulinum C str. Eklund]	MALPHRTTGSLCPAFAPARRVCLAVKHPYANALISAIADRAEGTLERLRYSFGGDRPSQTTRQTVFCTRFHWIQLDFQ
k101_1000440_42009_3	b89	3.699	3.204	3.213	2.771	4.591	7.162	14.716	3.877	1.849	4.382	61	hypothetical protein GLOINDRAFT_102514 [Rhizophagus irregularis DAOM 181602]	MASERGNSLNRCCLQGSGRCSGGVEGRPCRTGNRLGVTKPTVSRTFWKAVAIAGDSPVGENRTVSDGRTQVAPDTWNPVWIWEDHLPRLNTTQRPIVNQYREGKVKRTPGGEWNSTWNRVPTRCGSGLVPWPRAFCRMSRWVSVGSKVKADRP
k101_4802568_184816_1	b147	0.054	0.154	0.204	0.096	0.188	1.78	1.945	3.549	0.817	4.566	98	endonuclease [Streptococcus agalactiae]	MTGANSHITILTLNVNGLNAPIKRHRLANWIKSQDPSVCCIQETHLTCRDTHRLKIKGWRKIYQANGKQKKAGVAILVSDKTDFKPTKIKRDKEGHYIMVKGSIQQEELTILNIYAPNTGAPRFIKQVLRDLQRDLDSHTIIMGDFNTPLSTLDRSTRQKVNKDTQELNSALHQADLIDIYRTLHPKSTEYTFFSAPHHTYSKIDHILGSKALLSKCKRTEIITNCLSDHSAIKLELRIKNLTQNHSTTWKLNNLLLNDYWVHNEMKAEIKMFFETNENKDTTYQDLWDTFKAVCRGKFIALNAHKRKQERSKIDTLTSQLKELEKQEQTHSKASRRQEITKIRAELKEIETQKTLQKINESRSWFFEKIKKIDRPLARLIKKKREKNQIDTIKNDKGD…
k101_814201_34326_1	b89	5.55	3.337	5.102	3.977	5.498	4.896	5.568	3.299	0.654	0.824	57	PG1 protein [Desulfonauticus sp. 38_4375]	MNPDNAWILRITAAAGTELADPYSYGTISLEHVREFFPVQKKFTTHRAVVLHAAWLGQTCVHCPIFLTAASRRSLVRVSVPVWGITLSGPLDI
k101_1294316_53939_2	b89	1.244	1.689	1.492	2.224	1.903	3.536	6.576	3.099	0.996	2.968	43	dehydration responsive protein [Corchorus olitorius]	MCKGRRYTERRAGHYTRENVGMSSERQVRILPAENLRFPGEGSSAQGKSGPKLRTKVVGDGQQVKIPVPPNSV
k101_6061933_228974_1	b67	0.53	0.891	0.877	0.94	0.842	8.45	2.367	2.979	2.567	1.378	NA	NA	MTTPAITPITPIAPMPIHADPHPPPPTPPPPPPPRHPAAPQPNPHPPPPPPPPPPPPPPPPPPPPPP
k101_1229834_51304_2	b89	2.957	1.526	1.267	1.735	1.721	2.094	8.481	2.555	0.491	3.132	67	hypothetical protein XD41_1680 [Desulfonauticus sp. 38_4375]	MHFGENQLSLGSIGILPLPTAHPRTLQRSRVRASTKFYLRFTLTMGSSPSFGSNPCDYSPYSDSLSLRLRNSDCLTYATEINSPDHSSIGTPLSRLLGTLTAAGTRFQVLFHSPLGVLFTFPSRYLSTIGRQGSLALEGGPPRFPRGSTCPVVLKYPTGAYPFRLRDYHPLWWLFPETFD
k101_295059_12595_2	b85	0.276	0.06	0.197	0.134	0	1.472	1.592	2.368	0.355	1.615	99	transposase [Acidovorax sp. JHL-3]	MTTKILALTDALGNLVKFVLMPGQRHDTKGVRELIADVRFDALLADKAFDVNWLIQELGKRGAQVVISQMPRRRAPLEIDLEVYKWRHLIENFFCKLKEFKRIAMRSDKTDSSFAAMIYLAAGVINSR
k101_230719_9833_1	b89	3.717	3.115	2.966	3.347	3.656	3.624	9.207	2.361	0.994	3.07	64	hypothetical protein [uncultured Chloroflexi bacterium HF0200_09I09]	MTRVAPRRVAPFGHPGITACVQLPQAYRSLPRPSSPLCAKASTVRRTLLDPIALGSQLSPVLLLLRCDDSRHPTAHHVRQLSKSTTTELTWGESRSAGDYWIGLSSAGPKDGATRHSRKEVIQPQVPLRLPCYDFAPVTELTLDGCPLAVSPPASGPPSFHGVTGGVYKARERIHRGVADPRLLAIPASCSRVADCNPNLDRLFAISSPSRDCDALYRPL
k101_2810881_114091_1	b89	6.563	4.097	3.933	3.622	4.781	0.588	7.179	2.235	1.111	1.42	83	hypothetical protein AF07_01722 [Klebsiella pneumoniae CHS 51]	MAQATVYQKHMALQNRKMKYKAWHLPGAGRLRGDVIRKKKHWIEAPVNGGRNYNGPKVAKFLVG
k101_266910_11416_1	b89	0.257	0.364	0.158	0.336	0.243	4.416	6.65	2.149	0.665	2.031	54	hypothetical protein [uncultured bacterium 4050020-J15]	SSTGQASVPIRRLYDFAETCVFSKQSPGPLHCNPLMLLLYKVSHYAGYPFSRSYGAILPSSLTSVRSSALGFSPHPPVSVYGTVTSQLARGYFLAAWGQRVCVPSGTPHHLSEYLRHPDLPGWPPTGLDLAIHSKDLLPSCVTPITQTLLRWYRNINLFPIAYALQPRLRDRLTLSGLTFLRKPRVYGEPVSHRFSRYSCQHNHFHTVHQSFQSDFYPYGTLPYQKDLPKKTPFRSFGDKFEPRYILGAKSLDQWAITLSLKDGCF
k101_1331824_55410_1	b89	0	0	0	0.268	0.191	2.702	2.367	2.127	0.375	2.211	74	hypothetical protein [Mycobacterium tuberculosis]	MTSNHHGPYVQGYTRATMADTKGRKIARWSQSQKVCLSSDYSLQLDCMKLESLVIAGQLHRGEYVPGPCTHRPSRYESCLYQKTLIQPQGDRRLRYEQ
k101_3917965_155644_2	b89	0.77	0.4	0.397	0.4	0.453	1.168	3.992	2.102	0.395	1.523	56	hypothetical protein ANACAC_02713 [Anaerostipes caccae DSM 14662]	MAAPRALASSLQSLPHMLYMTQSNSIPGYSKAPRGLSVFPRVTSIFAGATISPSPSLRQRSDRYAFRAGRVLSDEEFRYHRTVIVTAVVHQGFGSKLPPCGMTSPLNRMAPDRRQPLYLSFRFSRDLCFW
k101_4563061_176216_3	b122	5.938	3.663	3.434	2.701	3.717	1.124	2.674	1.837	0.231	2.967	65	hypothetical protein [Campylobacter jejuni]	MTATATAEAGTKVGLSDPPIHNGCGRSLTDKSYPGDNRVVAPESPYRRCGSLPRCRLTASWGWRRSQGLVCSPIKAVRELGSERRETVRTLSGGSVMSFEGSWPQYERTRLEESLVCRLSRQRHRRVATFLRDNR
k101_4170552_164197_1	b89	16.93	11.698	12.508	13.236	12.128	3.172	5.492	1.724	0.796	2.538	72	hypothetical protein [uncultured Chloroflexi bacterium HF0200_09I09]	MARIVKYLNDWKVTGRPTQLQDLVFRGVDSRPIGRGSRLPRKEVIQPHLPVRLPCYDFVPVTSPTLDGCLLTVSSPASGVTSSHDVTGGVYKARERIHRSVADLRLLATPTSCRRVAAYNPNWDRLWRISSTSRLGNPLYRPL
k101_6568249_246421_3	b67	9.224	5.234	4.298	5.22	4.488	8.482	7.196	1.697	4.454	0.978	40	hypothetical protein WN51_10180 [Melipona quadrifasciata]	YSHAHAYSHAHTHAYAHSHPHAHAHSHAHPHAHPHAHAHTHTYTHAHAHTHTYTHAHSYAHSYAHTHAYGYTHGYTHADTHADTHAHTHAHTHALPTIRRRTHPRLLEDPHGPRNAHSGSNLRQVAPLPRYPAR
k101_3898837_154937_3	b89	0	0.217	0.128	0.529	0	1.734	1.389	1.66	0.154	2.061	81	conserved hypothetical protein [Syntrophaceticus schinkii]	MSGRVDNQDVGLEAATIERVRNSSLVERDPAPTTYRGSSLAPKLRNWSDKDRLVGERSGSSEGQP
k101_5800329_219792_3	b89	0.614	0.902	0.725	1.559	0.52	0	6.377	1.65	0.356	0.54	45	hypothetical protein [Acholeplasma equifetale]	MGGPPSKPKYSSTTDSEQVPWGKGEKHPDKGSETDPEIGSLQAVGAPKRGDGVPFV
k101_6082667_229681_1	b89	0.818	0.933	0.838	0.539	0.419	3.782	4.764	1.582	0.293	2.411	65	hypothetical protein CBB_A0250 [Clostridium botulinum Bf]	MWNHLLRYLFSLPITVLKRRAYLTTQLSTPLGRAFPAARSDYPPVSLLLSNASWQYRDFNLLSIDYAFRPRLRSRLTLGGRPFPRKPWIFDGKDSHFTLVTYSDILTTDGSARPHDRASSPYSKLPYQPINEFRSFGTWFSPGNLRRRLTRLVSYYALFE
k101_1294316_53939_1	b89	3.319	4.891	3.496	4.515	3.727	4.114	3.226	1.529	0.587	1.701	70	hypothetical protein QS5_0359 [Clostridium difficile P15]	MLYLHVSFFKASPKAISGRTSYLRVRLEFLRYPQVIPAFFNRHGFEPPQNFTFASLCSWIGHPVSGLRHTTFALFRLAFASAPYLKHLTLLRNVTRWPVLQKVRGRASSGASTACKHRVSGSISLPSRGSFHLSLTVLCAIGHQIVFSLGRWSSLLPTGFLVSRGTLDRALSVFTFHLRGYHPLRRRFPALFG
k101_3801656_151338_3	b85	0.311	0.154	0.246	0.215	0.185	0.468	1.323	1.523	0.128	1.698	100	ATPase [Cupriavidus metallidurans]	MLTELTQALKAMHLYGMATALSELQAERPRHTPSPEVWLKRLIEAEQVDRQTRSLKYQLRVAKFPLHRDFTGFDWRETALQEAQVQPLATGAFMESAHNLILVGGTGTGKTHCAIALGVAAIHAGKRVRFYNVVDLVNQLEREKAQGRSGHLARHLTQMDAVILDELGYLPFPEAGGALLFHLISQLYERTSLIVTTNLAFSEWVQVFGDAKMTTALLDRLTHHCDILETGNDSYRFKHRNTPR
k101_5854138_221700_1	b40.5	0.099	0.139	0	0	0	2.024	2.054	1.502	0.235	1.366	98	hypothetical protein [Vicia faba]	LWAGPHTCYNGNYNGKQGCKAERIRKDCLSSDCSLQLGNMKLESLVIADQHAAVNMYPGPVHTARHTLGIGFAQSIGPMITHDFCVPLVLQRLLVVLLAHTTVGSSTGVKS
k101_2821932_114520_1	b40.10	0.083	0.045	0.265	0	0.101	2.818	4.029	1.481	0.39	0.692	95	hypothetical protein M569_00042 [Genlisea aurea]	RGFLRDRFTLRRLTERRKPSTGRRSCFSQDLSLLMSAFSLLISPGLVTKNLPRLTERPATETWKSSLAFKVSSLRWITWALIHFRCHGARPVSYYAFFKGWLLPSPPPGCHRSITSFSTKWLLRDLSVRSGLFPSRLWILAPQKSVCTNDLGLYSEFPWGW
k101_4723789_182022_1	b122	2.115	1.395	1.06	1.273	1.155	1.182	3.109	1.469	0.378	3.212	82	cell wall-associated hydrolase family protein [Paenibacillus sp. P22]	MWLLDDAADATADTPGIPSSWSSRTKEDSPQKSTHTLDRVRTVSRRSEPSSRTALMDEQSNPWELLHSQDAMSRHRGAKPDRRYGLSGQISLLSPG
k101_6025969_227746_2	b89	0.095	0.1	0.182	0.182	0.115	1.876	3.173	1.437	0.372	0.54	61	hypothetical protein GTCCBUS3UF5_870 [Geobacillus thermoleovorans CCB_US3_UF5]	MSRGTRVPDGSRCTFRLQGCHLLWQAVPGLSTRRSVGNSTMSGPTTPVRPKPVRFGLFRVRSPLLTESLLISFPRGTEMVHFPRFASSILCIQMVIAGHDSSGVAPFGHLRIKACLPLPEAYRSLPRPSSPLCAKASTVNP
k101_1541693_63875_1	b89	1.327	0.412	0.657	0.475	0.213	0.858	5.821	1.434	0.357	2.396	70	beta-lactamase [Paenibacillus popilliae ATCC 14706]	MYLPIDLVFAINCVDRRRNLLLRKEVIQPQLPLRLPCYDLAPVIGFTFGAALLAVRQTTSGTPNFRGLTGGVYKARERIHRGLLIRDY
k101_3900642_155002_2	b147	0.213	0.25	0.064	0.088	0.163	0.77	0.86	1.429	0.235	0.986	96	transposase [Elizabethkingia anophelis]	MRGFKTIKKQPTQSQSQSQPQYEVADVLNKLGSKLEDLGLNSWQLRTLSALKKCRTSALGGHIDACDECGNISISYNSCRNRHCPKCQGRNREDWIQTRETELLPVPYFHVVFTLPEVLNKTALHEPKMLYDILFESAWETLQTFGKNKNLQMGMIAVLHTWGQNLSLHPHLHCIVPGGGVDENGAWKNIKNDGKFLFPVKALSKVFRAKFCEKLKANLKDKFNENQENEYEKIRQNLWGKSWVIYAKKPFGSPKSVVEYLGRYTHKIAISNGRIRGIDDKTVTFSYKDYRQKGIKKQMVLSHEEFIRRFAMHILPKRFVKIRHYGFLSSTWKRQKLKNLQQNLGIQPKEKPLPKPFQPKCSCCKTGNLVTIAMFDLRGPPQWFLEMSQSQPTPKK
k101_5291441_202156_3	b89	14.015	8.999	8.649	9.988	10.783	5.188	1.66	1.389	0.91	1.981	73	hydrolase [Mucor ambiguus]	MAPPGLTPQLHSLPPILHIRDFNPMPSYSKAPRGLFVQSRVTRIFTGIAISPSPSLRQRPSRYTIRAGQNLPDKGFRYLRTVIVTAAVHWGFGSKLRNSKLSLTPHLNLPALGRCQPLYILLRVSRDLCFC
k101_230719_9833_2	b89	0.326	0.327	0.336	0.116	0.083	1.002	3.941	1.243	0.208	1.226	46	putative serine acetyltransferase [Burkholderia mallei]	MAFHPYPQVIRAVFNPQRFGPPRPVTAASPCSRIDHHGFGSAASNTRPIQTRFRSGSGPEGLNQLLTSNSSGHNAKGTRSGDAQPKLRAPSHRLLAHGFRFYFTRHLAFFSPFPHGTRALSVTEEYLALEGGPPSFPQDCSCPTVLGIPLGVVRERLPGCHRLWRVVPDHFGLASYSHIAVPQPRRCKHLRFGLVPVRSPLLGESRLLSLPPGTEMFHFPGLARLAA
k101_3801656_151338_2	b85	0.27	0.167	0.052	0.087	0.092	1.076	0.992	1.228	0.37	1.229	100	integrase [Cupriavidus metallidurans]	MESFAKLRRRHLVKGESISAIARDLNLSRNTVKKYLKADVGPAYRRQQQPCPKLGPFAEQLERWLVQDGLRPKRERRSAKRLFEDLQQAGYAGAYDSVQRFVKQWKAASPGGGTEAFIPLAFPPGETCQFDWSHEQVELGGVVQTVKLAHFRLCYSRQMFLVAYPRETQEMVLDAHNRAFAFFGGVPERMVYDNPKTIVQTVLVGKAREFHPRFLALANHYLFEPVACTPASGWEKGQVENQVGNVREWCFTPRPAFADLATLNVWLEARCRELAGRAHPVEKERSIAQMFAEEQPRLRVITAPFDGYFEQPCRVSSTCLVAYDRNRYSVPAEFAGQRVSLRAWADRIGVVADGRVVAEHARCFSRERLLLDPWHYLPVLEKKPGALRHGAPFQHWELP…
k101_3900642_155002_1	b147	0.274	0.112	0.093	0	0.18	0.568	0.48	1.213	0.245	0.679	93	integrase [Elizabethkingia anophelis]	MSLHFGKIPTELDAEQIQDYLFYLQKKSKSPSQSYFKHTVYGLRFLLKSEGLSYDFLSLPEIKKEKKLPVVLSKEEVWRMLSGCKLMKHKILIGILYGCGLRCMEVRNLRLCDLDFDRKQLKVVQGKGKKDRYLPLSEHLIRGLKKYIEAEKPEDYLFGMPREGRAGGDASTSLSTGFDSRYSQRGVQWAVKQASKTAKILKEVSVHTLRHSFATHLLEDGMDILSIKNLLGHESIDTTLIYLQIAQLSTQKLFSPLDTLFSEFGKK
k101_112213_4798_9	b91	0.205	1.228	0.614	0.437	0.601	0.506	0.385	1.175	0.111	0.219	100	MULTISPECIES: AraC family transcriptional regulator [Pseudomonas]	MADRLAGLLRHYSLSARVFHSGAFCGQHHYAAPHGYIHLVRRGPITARSPVHEDLLVTEPSLLFYPRVASHRFVAAPGDTAERLCAEVDLGASTGNPLAMALPSMLLIPLADLPGLGPTLELLFAEAERDQCGRQAAIDRLCELLLIQLLRYLMDGRLGATGLLAGLADPKLARAITAMHDAPQTAWSLEALAAKAGMSRARFAAAFKDAVGVTPGDYLADWRMNVSCTLLKQGRPVAVVADRVGYGSPNALARAFRVRMGCAPRDWLAQQRGDAALSGS
k101_4968648_190732_1	b138.3	0	5.306	8.104	5.084	1.739	1.042	2.114	1.107	0.671	1.676	99	acetone carboxylase subunit gamma [Dechloromonas aromatica]	MYIVQSAKTKQWLIKCDCGHEFCDYKENWKLHAAIYVRDTEEAMTEVYPKLMAPDTQWQVYREYYCPTCGTLHDVEAPTPWYPVIHDFEPDIEAFYKEWVHLPVPERVD
k101_4117463_162506_11	b174	0.049	4.16	5.968	6.357	3.982	0.254	1.358	1.031	0.2	0.444	83	hypothetical protein Y695_04514 [Hydrogenophaga sp. T4]	DTDTDTDTDTDTDTDTDTDTDTDTDTDTDTDTDTDTDTDTDTDTDTDTDTDTDADADNTLLSGAGLVLDSATDSTGELLDDAGLGELSPVLNEVVDPIVGTVTEELDTLLIGEDGDGGLTTELVDLGQEVAAVGEGSPLEPVTDLAGDLVSDLGTTLNTVFNQDVLDSETSSSTGNVGGDANQLVDNLTTNADTLLDGLLGTETLLSDLTDDTSTALLEDTLGEVLSGGDAGDASLLDGVVATVDQGTDVVDTLAAEAGLEGVTAPLTDGVVDASSTDLLSAVDDALIGTPTEPGLLDELASVGDDVVETGSSTPLAPVTDLVGGAVGGLADTADVALNQDAANSETGSSTETVADPLVDTLGGLTSDSDALLDDLLGTENLVSDLVDGGTTALLEDTV…
k101_823203_34703_2	b85	0	0.215	0	0.06	0.057	0.53	0.821	1.023	0.212	0.81	100	MULTISPECIES: transposase [Comamonadaceae]	MDKYESLSHTAWDCKYHVVFIPKCRRRTLYKQLREHLGEVFRKLAAQKECRVEEGHLMPDHVHMMLSIPPKYSVSQVVGFIKGKSAIHLARVYGERKRNFVGQHFWARGYFVSTVGRDEAVIREYIRNQEKEDERLDQLGLWR
k101_704352_29803_6	b85	0.146	0.088	0.036	0.036	0	0.794	0.663	0.982	0.149	0.594	100	MULTISPECIES: replication protein A [Chromobacteriaceae]	MKKISEVGAQPSPAELRKWREGYRHYLEAKGLTPDQAADMAAKVAYRPDQYPTDSATTLPLFQLTAPPAAPAPTTQSKAEASPVADTRPAKAKPTRTPKAETPAPEVIPPKPKTTPTTPREARLVKTAAEIASERPDDDDRGYMHSIMCQVGLPRSKVDATSFERHSGGAALLVEAGKLWDGKQFVQQPIPYGPMPRLMLAWMNTYAVRFNTAEIPVGDSASEFLRMLGKTPNGGRNSV
k101_269362_11527_1	b14.5	0.276	0	0.109	0.108	0.134	2.386	1.023	0.96	0.133	0.385	90	hypothetical protein M918_24475 [Clostridium sp. BL8]	MPAAAVIRRVQALSGFIGRKGFRRWFCASDLKAFGLTGEMDRIRQDLSPLGEAGIDGGGVKSVDIVKNTKGEGKLLRRH
k101_1309458_54532_1	b89	3.08	2.407	2.311	2.956	2.811	1.332	2.876	0.936	0.185	0.641	64	hypothetical protein [uncultured Acidobacteria bacterium HF4000_26D02]	MQLVALFRLAFATASGVSPLTSLHRLTRRLILQEARCQAWRCDTASLQSTNTPLALQLLVGLRFQVLFHSPHRGTFHLSLTVLVLCRSPSVFSLGGWTPQFHAGLACPALLRFSAGVVVSSITGLLPSLAGFPTPFFWNNVL
k101_3149542_126875_1	b28	0.922	0.513	0.735	1.062	0.762	4.27	0.931	0.918	1.028	1.309	NA	NA	TSEGTIAAGPTGAKEEPKPAEPPKPAAPAPAPARAPAPPPPPPAPPPPPAPPPPPSPRAPPPAPAPPRAPRRAGQARRPGGSPGKTLYPRHGRSGFARGEAGGTARPPRPARAAQ
k101_6144493_231861_4	b147	0.14	0.134	0.108	0.18	0.027	0.776	0.907	0.897	0.184	0.619	91	transposase [Epilithonimonas sp. J200]	QVLDFIPEALLSHLSATTKVDYYSKVLHGKKMFYLLLFCIFDNEKLSQRTLEDTFNSSGFKALFGLGEKEKVRRSSISERLSKIDPNYFKEIYEQMYGRFSELYSKTEIEKYNLIRVDSTIVADACAKLKEGIDQKSGKKLVKFSFSFDGILPSGVEVFTGQKYSSEEAALPEAILKQVKKEEHHENIYVIDRGLQSTRVMKDFDEKSVKFIIRSKENRKFEEIESFLDEKKSQKWDDWEVMKDSKVKLYTGKPVLNKRGNIHHREEKVETCFRLVVIKNEKKDKEFWFLTNEFELSAKEIADYYRKRWDIEVFFRFLKQELNLSHLVSMNKNGIEVMIYMTMIASMLLLIYKKVNDLGYKTAKRRIAMELRDMITAILIIFAGGNPDKVFKT
k101_6004700_226961_1	b138.5	0.269	8.707	9.675	6.301	3.269	1.616	4.095	0.875	0.97	2.807	98	acetone carboxylase subunit alpha [Dechloromonas denitrificans]	MNMMSTKEIGIGKLLASGMTLKQHRDAIIERTKTTGYYNGLEQLELRDSDPIGYEKLFSKLRGGLVHARETAKKIAASPIVEQEGELCFTLYNAAGDCVLTSTGIIIHVGTMGAAIKYMIENNWEANPTINPGDMFTTNDCA
k101_6004700_226961_2	b138.5	0.188	11.646	12.753	8.017	3.85	1.116	3.151	0.863	0.737	1.669	97	acetone carboxylase subunit beta [Dechloromonas aromatica]	MQSQQSNVQVMGIDAGGTMTDTFFVRADGRFVVGKAQSNPGDESLAIYNSSVDALAHWDREVDDVYPELVTCVYSGTAMLNRILMRKGLDVGLICNRGFEQIHSMGRALQSYLGYALEDRIHLNTHRYDEPLVPVSRTRGVTERTDVQGKIVIPLREHEVIQATRELVEAGSQAIVICLLQSHKNELSEQRARDLVKAELTRLKVDIPVFASVDYYPSRKESHRMNTTILEAYGAEPSRQTLKKVSDRFKKHGAKFDLRVMATHGGTISWKAKELARTIVSGPIGGVIGSKLLGEYLGDENIACSDIGGTSFDVALITKGSFAIKSDPDMARLVLSLPLVAMDSVGAGAGSFVRLDPYSKSIKLGPDSAGYRVGTCWPESGLDTVSVSDCHVVLGYLNP…
k101_3571643_142700_3	b124	0.086	0	0.254	0.13	0.27	0.296	6.889	0.862	0.396	2.294	26	esterase [Staphylococcus pasteuri]	MGTWSQTNPGCSAGRRKPETFFQRLSHRASEKQGTSVPSYLKLMSDPPGNAHQSLKDTSSRKAAERRKKGQPEGYAVKGKTGKPGVAGTDRKTWNAAGQNNSNLTPYAASVANGEWELLLGIVPIIVL
k101_3669882_146390_2	b138.4	0.176	1.427	2.069	3.23	0.836	0.496	2.251	0.857	0.062	0.651	93	transposase [Acidovorax ebreus]	MRGNQDFQGAMFSFISLEERVPQEHPLRKLRAMVDALLATMNREFEAVYARSGRPSVPPEMLLKALLLQILFVPVR
k101_4944595_189909_2	b89	0.646	0.551	0.088	0.179	0.285	1.204	2.643	0.833	0.112	0.162	43	ribulose bisphosphate carboxylase large chain [Morus notabilis] / 51 putative ribosomal protein S3 [Vigna unguiculata]	MVLERPTIVGDSPVGEKECSFWNEFPSTTGHVKSCGNPGRPLSKTKYSLVTDSEPVPRGKGEKYSCEESEIVPETVCLQSVGVSLRRNDGVPFA
k101_5230648_200068_4	b40.2	0.97	0.642	0.491	0.337	0.576	3.654	3.928	0.824	0.455	0.566	55	hypothetical protein [Corynebacterium ureicelerivorans]	MGYSYYRCCWHEFSNPLFLRYTQIPINRKNCSLRKELYIPKDFFIHAASLHQAFAHCGRFSTAASRRSKARVSVPSLGNTLSRPLPVIALVGHYLTNKLIGRRPLSERFDLRRTSTLARPLGIIPPFGGLSPSRR
k101_3727323_148587_1	b85	0.226	0.062	0.074	0	0	1.62	0.26	0.822	0.388	0.939	99	hypothetical protein [Comamonas testosteroni]	MARRSFDDETLAWVREMPLSQVLDKLRDDGQLFWRRDPDFVPEKDKRTVRLFLSSPSGFAWEVLVTGLKWFDVRAGKGGGGGIDLVMHLLGIDFVKAVKLLSSGAGVAGQRRPVRSQ
k101_4157923_163785_10	b174	0	3.739	5.405	6.799	4.282	0	1.11	0.775	0.051	0.366	NA	NA	MLKPIGEWTGKQNVSVSARFTPCFSSGTDLMETTATTASSAPNPDMVPVLRGGTTVLVPDNQVLMPGDRVVTGDKPVDVLVRNAAGTKQAVVRVAPNSEVLIRDNSAAAPGQDVADIEVIAGDAVFVDDPDQDVVALSKASKALLGGGLSMLDGALLGGAGLLAAAALTKDDSNNGDDTDTDTDTDTDTDTDTDTDTDTDTDTDTDTDTD
k101_779627_32845_6	b76	0	0	0	0.159	0	0	1.693	0.751	0.094	0.682	NA	NA	MLIQIDAELDETSVSEKDAKVESCFRTARCFSTSGNSKEKSGMVKLRLRS
k101_3860548_153546_2	b85	0.125	0	0.103	0.099	0	0	0	0.747	0.053	0.181	100	MULTISPECIES: hypothetical protein [Enterobacteriaceae]	MRKALLAGLLAVVAANVVAADGGAPLRGGVCIGPFRGADSVVHCEHIGKVTIRQIYENGFRVVHMQDDKNTASYVVLVIEEQAR
k101_5615604_213277_2	b45	0	8.051	8.116	5.702	3.089	0.91	2.049	0.74	0.503	1.175	97	acetone carboxylase subunit gamma [Dechloromonas aromatica]	MSYTNEQVSHLVEGTLDWETTFRMLSMPKDNSRFEQYLAALQAKVSFKDRIVLPLAPHMYIVQSAKTKQWLIKCDCGHEFCDYKDNWKLHAAIYVRDTEEAMTEVYPKLMAPDTQWQVYREYYCPTCGTLHDVEAPTPWYPVIHDFEPDIEAFYKEWVHLPVPERID
k101_2752473_111694_1	b137	0	0.102	0.459	0	0.152	1.562	0.282	0.725	0.146	0.423	100	DNA-binding protein [Paucibacter sp. KCTC 42545]	MSRGGVQGFQKDRLSQILAARRLTQVQLASMVDVSPATVSKWRAGTQAPERDALERLAGVVNVTPEWFTRA
k101_1201338_50142_7	b138.3	0	0.998	1.899	3.747	1.438	1.062	0.142	0.706	0.141	0.916	66	hypothetical protein [Comamonas granuli]	MNKFAILRPSRLALLAGLAMGSASSFAAAIDVAAVVTDIGAQAAPVGLIGGAVLLIYLAVKAFKWVRAALS
k101_3881811_154336_1	b26	2.085	1.131	1.059	1.234	0.902	2.65	0.142	0.706	0.282	0.641	56	PG1 protein [Desulfonauticus sp. 38_4375]	PKWTFVPLTAVYIPKDFLPHAASLGQAFAHCPRSVTAAPRGGPDSISVPMWRANLSVPLPVIALVGRYLTN
k101_2485281_101386_6	b60.2	0.112	0.893	0.346	0.357	0.359	0.948	0.169	0.703	0.132	0.509	100	transposase [Aquabacterium parvum]	MTTMLERSEEMVDKQVRGKYTLEYKLEAVRQVKAGQSGAVVAKVLGIPSSNVSNWVRLDAKGQLGGVVPSQKAPVVTAEQMELARLRAEVARLKMERDIAKKAAAYFAQDVLQSTLGSGK
k101_5002253_191887_1	b117	1.032	15.24	17.682	21.076	14.078	0.194	0.413	0.692	0.154	0.466	100	elongation factor Tu [Acidovorax sp. JHL-3]	TYIPTPERAVDGAFLMPVEDVFSISGRGTVVTGRIERGIIKVGEEIEIVGIKDTVKTTCTGVEMFRKLLDQGQAGDNVGLLLRGTKREDVERGQVLCKPGSIKPHTHFTAEVYVLSKDEGGRHTPFFNNYRPQFYFRTTDVTGAIELPADKEMVMPGDNVSITVKLINPIAMEEGLRFAIREGGRTVGAGVVAKIIA
k101_3900642_155002_3	b147	0	0	0	0	0	0.516	0	0.687	0	0.208	89	hypothetical protein [Chryseobacterium caeni]	MKKLLKAPEGSAQQGFHLVSFGQDENLVIISRVSTAGLANITNPVEGMMVYDTTENCLKVYVNAAIGWKCFNKK
k101_2252326_92277_10	b138.5	0.204	5.817	7.343	3.816	1.304	0.742	1.777	0.682	0.288	1.054	91	ATP synthase subunit beta [Azospira oryzae]	MSQGTIVQCIGAVVDVQFPRDAMPKIYDALTLEGAELVLEVQQQLGDGVVRTIALGSSDGLRRGMQVSNSGKGIAVPVGHGTLGRIMDVLGRPIDEAGPIQCDERRTIHQKAPKFDELSPSVDLLETGIKVIDLICPFAKGGKVGLFGGAGVGKTVNMMELINNIAKQHSGLSVFAGVGERTREGNDFYHEMKDSNVLDKVAMVFGQMNEPPGNRLRVALTGLTMAERFRDEGRDILFFVDNIYRYTLAGTEVSALLGRMPSAVGYQPTLAEEMGRLQERITSTKVGSITSIQAVYVPADDLTDPSPATTFLHLDSTVVLSRDIASLGIYPAVDPLDSTSRQLDPLVVGEEHYNTARGVQVTLQRYKELRDIIAILGMDELAPEDKLLVSRARKIQRFL…
k101_1779553_73524_3	b174	0	3.116	4.297	4.521	4.111	0	0	0.678	0.294	0	100	putative HTH-type transcriptional regulator YdfH [Hydrogenophaga sp. T4]	ITLMYQSTNAAEHSNEEHVAIVKALAAKDEETAVRLMNEHLMHVEENLTFDRKVPSNDISLALSS
k101_1642141_67963_17	b138.4	0	2.107	2.19	4.817	4.33	0	0	0.665	0.28	0	100	hypothetical protein Y695_00195 [Hydrogenophaga sp. T4]	MSFYVYNAVERVFLAEDEGSWTPDFFSAAGFSTRQRAEDIAIRQLGEGHGAYVLDDGIDAP
k101_371355_15838_1	b138.5	0.462	10.313	17.805	14.641	7.977	0.572	0.311	0.654	0.137	0.562	99	transposase [Cupriavidus nantongensis]	TAIAASVDPATLDRWRASVSELRPDGQTQQSWLWAAPAKPSTRQISEVLERIDLLYTLDVHKHLADIPDLILRRYARRLVSRPPSAGAKIKEPARTVEVACFLRYCLFTTTDQLILMVQRRIADLWRQAAADVPATVNWAAMYKTLLGELVALSAQGAVPDAELRARLEALITETQKRKPPSRASLVREGLIDGIRPVRSLLVAIAKLPWQATGEHPAIEYLAKLQALYLKGSRKLPVEVVAPSLGMIWQVSISSPDRERAFQALEVATLFALRRAVRNGSVWIEHSLSFRGRARLFFTDERWQAESKKHYARLSLPSKAATFLKPLLARVTAGVDAVAAAARSGVLRVDDELHLSPLPAEDEDPEVTKLRAALDHRIGEVQLPEVILAVDAQVRFSWI…
k101_2874457_116531_12	b91	0.21	0.636	0.449	0.55	0.357	0.296	0.159	0.647	0.203	0.631	100	MULTISPECIES: hypothetical protein [Proteobacteria]	MSENRLPDYLDHIQQAATDARSFVEGMAKDDFLADKRTQQAVIMSLIVIGEAATKVMDGYVEFTQAHADVPWRSMRNMRNRMAHGYFDINLDVVWETVQEWLPALLQQLPAVRQDADDEDRNDKGMEP
k101_2105856_86507_10	b145.4	2.67	1.626	1.53	1.798	1.17	2.084	0.558	0.646	0.384	0.839	NA	NA	MEEIIKSKWEFLLQCKPEIRTMIGNYKLVGGHISHNSRGEKIFNFITIKGTFSYN
k101_5694939_216036_1	b37	0.613	0.269	0.297	0.471	0.151	0	0	0.638	0.098	0	72	nucleoside triphosphate pyrophosphohydrolase [Desulfobacca acetoxidans]	SEGALRRTMFKFIKRFNVVERTLAKEGKTPEAATLEEMDAIWEACKKAKAPAP
k101_2310226_94594_105	b98	0	0.099	0	0.448	0.335	0	0	0.632	0	0	99	acyl carrier protein [Desulfobulbaceae bacterium BRH_c16a]	MAIEQEMIDIIVEQLSVEREKVVPNASFVDDLGADSLDLVELIMAMEEGFDIEIPDEDAEGITTVQDAIDYVKKKK
k101_4670324_180080_91	b98	0.174	0.343	0.459	0.71	0.996	0	1.716	0.627	0.19	0.653	97	alcohol dehydrogenase [Desulfobulbaceae bacterium BRH_c16a]	MAIREEVYGYFIPSVTLIGIGAAQQIPAKIKALGGTKPLIVTDKGITGAGITKQITDLLDRAEMKYVVYDETIPNPTDTNVHDGVQVYKKNNCDSLITLGGGSSHDCGKGIGLVIANGGKIHDFEGVDKSSKPMPPYVAVNTTAGTASEMTRFCIITDTSRKVKMAIVDWRVTPGIALDDPLLMMGMPPALTAATGMDALTHAVEAYVSTIATPMTDSAAEKAIELIATHLRPAVANGQDIVAREGMCYAQYLAGMAFNNASLGHVHAMAHQLGGFYDLPHGECNAILLPHVSRFNLIAKMERFVKIAKLMGENVDGLSPRDAAELALKAIQKLSTDIGIPAGLIELGKRYGKNVKAEDIDTMTGNAQKDACGMTNPRRPKDADVIAIYKAAL
k101_294492_12574_1	b174	0.168	6.969	7.743	10.919	7.607	0	1.32	0.625	0.221	0.65	99	phasin family protein [Hydrogenophaga sp. T4]	TKAALSESANSTQALLSVKDAQELLTLQASLMQPLAEKTVAYSRHLYDIASGTGAEFSKAAEAQAADAQKKFMSVVDNASKNAPAGSETAVAVMKSAVSAANNAMESVQKAVKQATEMAEANFNTVTTQAVSATKAAAKKR
k101_798512_33612_3	b22	0	0	0	0.13	0	0	0	0.612	0	0	82	aspartate kinase [Methyloceanibacter caenitepidi]	MALLVLKFGGTSVADIGRIRNVAAHVKREAGAGHACAVVVSAMAGATNQLVALVEQA
k101_471607_20043_11	b14.4	0.661	0.362	0.2	0.206	0.199	0	0.118	0.61	0	0.175	34	anti-sigma-factor antagonist [Pseudomonas plecoglossicida]	MPEQAIKITCPHCGKVRTVNPAVFGVSKGPPSAALEKAYQKKRESMVEPGNQKGSWINLKCPNCGKPYQYNSKTHKARPKP
k101_1978417_81520_1	b138.5	0	2.513	5.099	2.383	0.498	0.776	1.197	0.607	0.184	0.569	79	hypothetical protein [Azoarcus toluclasticus]	PPSQLIKGILVNTRGERFVAEDSYHGRTASFIIEQPGRKAYLILDSEIFAYPELTDFSHHTLVDGWETVEEMEAGLNLPEGALQRTLADYNAHAAEGRDPTLHKHPDWLKPLNAGPYAAFDVSFNKSVYLYITLGGLKTTARTEVIGHDGEVIAGLYAAGACASSVSRDGKDYASGLSLGPGSYFGRVAGRLAAGA
k101_1051578_44036_4	b174	0	1.059	0.67	1.263	1.495	0	1.725	0.601	0.286	0	89	(2Fe-2S) ferredoxin [Ideonella sakaiensis]	MTTLQVNGRAQQLDVDPSTPVLWALRDSLGLTGTKFGCGAALCGAC
k101_5460338_208088_52	b138.4	0.093	4.423	5.132	6.379	4.648	1.604	0.505	0.597	0.217	0.646	98	Enolase [Hydrogenophaga sp. T4]	MGDDLFVTNTKILKEGIDKGIANSILIKINQIGTLTETFAAIEMAKRAGYTAVISHRSGETEDSTIADIAVGTNAGQIKTGSLSRSDRMAKYNQLLRIEEDLGDVAVYPGRAAFYNLK
k101_3751601_149469_1	b60.2	0.721	9.658	11.852	14.206	10.061	0.66	0.597	0.591	0.204	0.417	100	elongation factor Tu [Acidovorax sp. JHL-3]	MAKGKFERTKPHVNVGTIGHVDHGKTTLTAAIATVLSAKFGGEAKAYDQIDAAPEEKARGITINTAHVEYETANRHYAHVDCPGHADYVKNMITGAAQMDGAILVCSAADGPMPQTREHILLARQVGVPYIIVFLNKCDMVDDEELLELVEMEVRELLDKYNFPGDDTPIIRGSAKLALEGDKGPLGEEAIMKLAEALDTYIPTPERAVDGAFLMPVEDVFSISGRGTVVTG
k101_3106538_125215_1	b138.1	0.044	0.849	0.404	0.498	0.19	0.122	0.314	0.589	0.065	0.651	99	transposase [Comamonas testosteroni]	MRETSWGRVKYRTTNWKAYNAALKARGELTIWLDRDMQWLARPTGKRGRCQKFSDAAIQFCLTIKCLFGQPLRQTLGLVESLLGMAGLDWPVPDYSTVCRRQKSLDVQVRYRASDKGLHMLADSTGIKFLGEGEWKTKKHGAERRRQWRKVHLGIDAQTLQIRAIAVTTNEVGDSPMAADLLGQIPSNEEIASFTGDGAYDTQDVHKACYLRGAIPIIPPRKGAKLRKGLAFAHRNEAVKACRQLGRAIWKRWSGYHRRSLVETKMNCFKRLGEKVMARTFERQVTELHIRASILNQFTALGTPQTVAAA
k101_3898837_154937_2	b89	5.023	3.572	3.115	4.607	4.014	2.324	0.368	0.589	0.387	0.427	67	hypothetical protein [Clostridium sporogenes]	MTSSQHGPYISGYTHATMGGTEGRQVARRSQSHKTVLSSDCRLQPACMKSELLVTASQHIAVNMFPGLVHTARHVMKAGNT
k101_295059_12595_3	b85	0.211	0.253	0	0.154	0	0.654	0.923	0.586	0.041	0.695	100	MULTISPECIES: transposase [Proteobacteria]	MSIRWVLTDEQWAKMEPQCLGKPSDPGRSGTDNRRFVEAVLWIARTGSPWRDLPPEFGKWNTVFKRFRDWVKADVFQRLFDAVSEQPDMEYAMVDATIVKVHRHGQGAKGGLRARP
k101_1531424_63490_2	b89	0.589	0.824	0.821	0.946	1.043	3.684	1.178	0.584	0.32	0.556	47	ribulose bisphosphate carboxylase large chain [Morus notabilis]	MNPLPSSILSTAGPEKSCGNQPAPSGKAKYSWETDSELVPWGKGEKYFEQKSEIEPETVRLQPVGGQPPDLSGLVADGVPFA
k101_188025_8090_4	b125.8	0.223	0.137	0	0	0.19	0.626	0.332	0.576	0.087	0.252	68	phosphoadenosine phosphosulfate reductase [Bacteroides sp. SM23_62_1] (thioredoxin)	MRNEPEILAEKYSEQFSKAPAEEILAFFLHQYKGKIVQAASMGAEDQVLTHMI
Day 15		DNA					RNA (RPKM)
ORF	Bin	Day 0	Day 5	Day 11	Day 15	Day 20	Day 0	Day 5	Day 11	Day 15	Day 20	% ID	Annotation	Sequence
k101_1269352_52899_9	b147	42.523	33.148	35.923	36.429	36.426	20.158	58.634	23.003	7.806	28.203	80	uracil-DNA glycosylase cell wall-associated hydrolase [uncultured bacterium 4050020-J15]	MPSALIFPKRSYPAMQLAPQLVHQRFVHPGPLVLGTGPLKYPSPATDRDRTVSRRSKPSSRTALMGEQPNPWDLLQPQDAMSRHRGAKPCRRCGLSGRISLLSPEYLLSVERWPFHTEPPDH
k101_6456536_242588_1	b89	32.827	23.41	24.37	24.965	24.993	22.76	60.313	21.416	7.402	24.534	96	RNAse [Anoxybacillus sp. KU2-6(11)]	MRQTSRTGTKVGLSDPVVPNGRAIAQRIKATPGITGLSPPRVHIDGEVWHLDVGSSHPGAGVGPKGWAVRPL
k101_2908148_117801_1	b89	26.66	17.42	19.716	21.168	19.208	15.73	38.634	13.111	6.071	15.234	79	hypothetical protein N47_G38920 [uncultured Desulfobacterium sp.]	PVLNRRKVGMTSSPHGLYAQGYTRATMAGTKGCDPARGSQSQKTGPSSDWSLQLDSMKSESLVTVDQHATVNTFPGLVHTARHTTKADCTRSCWANPQGGQAPKVWPVIGVKS
k101_1000440_42009_4	b89	12.177	8.742	8.737	8.045	8.923	11.81	40.259	16.41	4.879	17.505	70	hydrolase [Mucor ambiguus]	MSLSQLSRLLPLHSSRDFHTRWGDLRAPPLHFGRYPPQTNCPPDAVPNPAYGSRLECRYIQGGISRMAPRGLAPALHSLPPILHKMHQNPTSSCSKAPRGLSVQSRVTGIFTGNTISPSLWSRQCPSRCAIRAGRNLPDKEFRYLRTVIVTAAVYRGFNSGLRRSKLRLTPPLNLPAPGRRQSLYVGLRLSRDLCF
k101_3917965_155644_1	b89	5.52	4.902	4.307	4.622	4.791	9.918	38.37	15.125	4.607	16.629	72	cell wall-associated hydrolase domain protein [Peptoclostridium difficile CD70]	MIAAWSSARPISTGKLRHCCLYTPSLSTWWSTRGLTARSSRKPSLEGGFVLRCFQRLSRPDVATLHVPLAWQQVHHRSVHPGPLVLGAAPLKFPTPTEDRDRTVSRRSEPSSRITLMGEQPNPWDRIQPQDVTSRHRGAKLRRRCERAGAISLLSPG
k101_6568249_246421_3	b67	9.224	5.234	4.298	5.22	4.488	8.482	7.196	1.697	4.454	0.978	40	hypothetical protein WN51_10180 [Melipona quadrifasciata]	YSHAHAYSHAHTHAYAHSHPHAHAHSHAHPHAHPHAHAHTHTYTHAHAHTHTYTHAHSYAHSYAHTHAYGYTHGYTHADTHADTHAHTHAHTHALPTIRRRTHPRLLEDPHGPRNAHSGSNLRQVAPLPRYPAR
k101_5800329_219792_1	b89	9.36	11.051	11.482	12.742	11.903	11.92	37.45	11.531	4.362	14.653	83	conserved hypothetical protein [Brucella ceti M13/05/1]	QVLHGCRQLVSWDVGLSPATSATLAISCHHLVGNSNGTAGAKPEEGGDDVKSSWPLQGGLHTCYNGDYRGLILKSRLSSDCPLQLEGMKLESLVIADQHAAVNTFPGLVHTARHTMGVGSTRRRCADRKGAGDHGRVSDWGEVVTR
k101_6183112_233113_1	b82.3	20.782	12.289	11.527	13.899	12.088	8.22	20.461	9.145	3.195	12.454	85	cell wall-associated hydrolase [Leptonema illini DSM 21528]	MPLAGQPVHQRSVRPGPLVLGTDPLKPPTPTPDRDRTVSRRSEPSSRAALMGEQPNPWDLLQPQD
k101_193903_8332_2	b89	4.013	1.993	2.163	2.812	2.927	5.766	14.668	5.738	2.677	7.668	73	hypothetical protein RBG1_1C00001G0917 [candidate division Zixibacteria bacterium RBG-1]	MTSSPHGPYAQGHTRATMATTKGCKTARSSQSLKSGLSSDRSLKLDSVKLELLVIVDQHATVNTFPGLVHTARQAMEAGGTRSRL
k101_4008459_158896_1	b89	10.709	6.838	9.204	7.13	8.123	15.478	26.624	9.188	2.672	9.69	71	hypothetical protein BVRB_034950 [Beta vulgaris subsp. vulgaris]	MGEGSGTAGVVVKCVEIGKNTSGEGGFLAHSWRSGAKARGVNGIRNPGNPSRKRCTLGVGGIDPLGAEANALSVPPGDYGRKVKTQRNWRGPAQAAERVV
k101_4916283_188936_1	b12.6	7.213	5.373	4.491	5.168	6.547	7.634	19.827	8.366	2.591	7.508	79	hypothetical protein CLOHIR_02085 [ [[Clostridium] hiranonis DSM 13275]	MPSYSKGSRGLSVLWRVSGIFTGTTVSPSHALRQRPTRYAIRAGRNLPDKEFRYLRTVIVTAAVYRGFDS
k101_1680606_69466_2	b89	9.228	13.587	8.234	6.413	6.698	4.814	29.992	11.01	2.583	11.341	99	cell wall-associated hydrolase [Sulfurospirillum multivorans DSM 12446]	WDLLQPQDAMSRHRGAKPPRRCELLGEISLLSPGYLLSFERWPFHTEPPDHYDRLSSLFDVYVSQSSWLVPLYSTNDFQPFWANLCKPPLLFRRRPPQSNYPPDIVLARDNRTELAIRIKKSGISTMAQMQLASHPQSLPPILHIFIPTAVSSYSKGPRGLSVLPRVGGIFTSTTISLDSWSRQLPSRYAIHAGRYLIDKEFRYLRTVIVTAAVYWGFDQPLRRANGIN
k101_6061933_228974_1	b67	0.53	0.891	0.877	0.94	0.842	8.45	2.367	2.979	2.567	1.378	NA	NA	MTTPAITPITPIAPMPIHADPHPPPPTPPPPPPPRHPAAPQPNPHPPPPPPPPPPPPPPPPPPPPPP
k101_3362394_134846_1	b124	7.158	4.601	4.229	6.062	5.974	13.198	24.367	6.414	2.418	7.211	65	hypothetical protein RUMTOR_02906 [Ruminococcus torques ATCC 27756]	AWLGQTFVHCPIFLTAASRRSLVRVSVPVWGFALSGPLAIVALVSRYLTNKLMARMPISYRRSFNPENMRIQEIMEY
k101_2802877_113769_1	b89	10.782	7.588	8.478	8.112	9.204	3.416	10.651	3.953	2.297	4.946	71	uncharacterized protein ORF91 [Paenibacillus sp. P22]	AIRAGRNLPDKEFRYLRTVIVTAAVHRGFSSELQSCDLTPPFNLPALGRLQPLYVSLRFRRDLWFC
k101_1254434_52291_1	b89	10.351	12.499	11.398	11.683	12.136	4.774	21.02	8.924	2.206	8.667	63	cell wall-associated hydrolase [Candidatus Burkholderia brachyanthoides]	RHRGAKPPRRYELLAAISLLSPEYLLSFERWPFHTEPPDHYALLSYLLDVSVSQSSTLVPLHSTHGYQTCWGYLGKPPLLFWRRPPQSNYPPNNVPPKGLDPKHAKGRISRVTTLRLATQHHSLRPILHITCPGTMLSYSKGSRGLSVPSRVIGIFTDTTISPGSRPRQYPNRYTIRAGRNLPDKEFRYLRTVIVTAAVYRGFISMLLVANNIPT
k101_193903_8332_1	b89	0.591	0.241	0.394	0.26	0.463	4.172	21.744	7.472	2.089	7.929	91	hypothetical protein BACCAP_04475 [Pseudoflavonifractor capillosus ATCC 29799]	STIARLKLKGIDGGPHKQWSMWFNSMQREEPYLGLKRKLKLVKAGVPQGELVQVLHGCRQLVP
k101_1096744_45890_4	b12.6	5.464	3.503	4.969	4.616	4.307	7.016	13.061	4.185	1.915	4.082	98	hypothetical protein [Rhizobium leguminosarum]	MISREEGGDDVKSSWPLRAGLHTCYNGGDSGQRDREVELISKSHLSSDCTLQLECMKLESLVIADQHAAVNTFPGLVHTARHTMGVGFTRR
k101_1925902_79425_3	b119	15.727	9.265	10.417	11.591	9.785	4.928	14.722	6.803	1.889	5.493	86	cell wall-associated hydrolase [Desulfobacca acetoxidans DSM 11109]	MLSAVIQSEHSYPAMPLARQLEHYWFVHSGPLVLGTDPLKYPTPAKDRDQTVSRRFKPSSRTTLIGEQPNPWDLLQP
k101_1000440_42009_3	b89	3.699	3.204	3.213	2.771	4.591	7.162	14.716	3.877	1.849	4.382	61	hypothetical protein GLOINDRAFT_102514 [Rhizophagus irregularis DAOM 181602]	MASERGNSLNRCCLQGSGRCSGGVEGRPCRTGNRLGVTKPTVSRTFWKAVAIAGDSPVGENRTVSDGRTQVAPDTWNPVWIWEDHLPRLNTTQRPIVNQYREGKVKRTPGGEWNSTWNRVPTRCGSGLVPWPRAFCRMSRWVSVGSKVKADRP
k101_6604503_247690_1	b89	1.285	1.329	0.744	1.209	1.025	5.198	21.244	7.584	1.528	7.478	71	degenerate transposase [Streptococcus pneumoniae]	MIWAVSLLTMALICHCLTPDEQVSAIRSLIEFGKLCGPLAHSVLYLRYSPSRLALKLFRGEPAISEFDWNFSPIHSSSPAFSTDVGSVLHGVLPPLQPVHG
k101_1254434_52291_2	b89	0.424	1.232	0.721	0.96	0.59	5.052	14.005	4.802	1.499	3.452	50	ribulose bisphosphate carboxylase large chain [Morus notabilis]	MEGHIIEGENPVYVSYVDDSSILSRAGHVKPCLNPRRPRRKAKYSWETDSEPVPWGKGEKNPEQGSEKEPETVCLQAVGASNGDGVPFA
k101_4944595_189909_3	b89	1.019	0.228	0.072	0.614	1.342	5.584	15.168	6.332	1.47	7.551	67	metal transporter Nramp5 [Morus notabilis]	MVWVVSLSDVELIPHALTPAHHINGIRSLVGFGNLVGPLVHPVLYLRDTNARLALKLFRGEPAITEFDWPFTPTHSSSEQFSTYIGSDLHLVLPKLHPGHG
k101_3671124_146450_1	b89	1.318	2.11	1.875	1.48	1.181	5.932	16.707	4.078	1.249	3.817	62	ribulose bisphosphate carboxylase large chain [Morus notabilis]	MNRKYVGKRYHRGWKSRTDKFVIFSSILSSAGHEKSCVNLRGPSRKAKYSPETDSEPVPWGKGEKNLEQRSEIDPEPVRLQAVGAPLWCDGVPFA
k101_3917965_155644_4	b89	1.9	1.434	1.269	1.224	1.072	4.924	10.814	5.523	1.194	4.825	82	hypothetical protein FNP_0151 [Fusobacterium nucleatum subsp. polymorphum ATCC 10953]	MGSSCRHPIRTGTGFGGLAPPRGLATLCTGHCSTFAAQGIRGMPIWRRPLLPPDYSGSPERVPGVTDGNIQRGLRSLRDLTQHLTTRADDNHAPPVNGPYCYGDWLSPAVPNMSNPGKVLGVSSNWPTCSTACAGPRQFLWVSTLRPYSPGGTLNALAEQH
k101_2810881_114091_1	b89	6.563	4.097	3.933	3.622	4.781	0.588	7.179	2.235	1.111	1.42	83	hypothetical protein AF07_01722 [Klebsiella pneumoniae CHS 51]	MAQATVYQKHMALQNRKMKYKAWHLPGAGRLRGDVIRKKKHWIEAPVNGGRNYNGPKVAKFLVG
k101_3149542_126875_1	b28	0.922	0.513	0.735	1.062	0.762	4.27	0.931	0.918	1.028	1.309	NA	NA	TSEGTIAAGPTGAKEEPKPAEPPKPAAPAPAPARAPAPPPPPPAPPPPPAPPPPPSPRAPPPAPAPPRAPRRAGQARRPGGSPGKTLYPRHGRSGFARGEAGGTARPPRPARAAQ
k101_1294316_53939_2	b89	1.244	1.689	1.492	2.224	1.903	3.536	6.576	3.099	0.996	2.968	43	dehydration responsive protein [Corchorus olitorius]	MCKGRRYTERRAGHYTRENVGMSSERQVRILPAENLRFPGEGSSAQGKSGPKLRTKVVGDGQQVKIPVPPNSV
k101_230719_9833_1	b89	3.717	3.115	2.966	3.347	3.656	3.624	9.207	2.361	0.994	3.07	64	hypothetical protein [uncultured Chloroflexi bacterium HF0200_09I09]	MTRVAPRRVAPFGHPGITACVQLPQAYRSLPRPSSPLCAKASTVRRTLLDPIALGSQLSPVLLLLRCDDSRHPTAHHVRQLSKSTTTELTWGESRSAGDYWIGLSSAGPKDGATRHSRKEVIQPQVPLRLPCYDFAPVTELTLDGCPLAVSPPASGPPSFHGVTGGVYKARERIHRGVADPRLLAIPASCSRVADCNPNLDRLFAISSPSRDCDALYRPL
k101_6004700_226961_1	b138.5	0.269	8.707	9.675	6.301	3.269	1.616	4.095	0.875	0.97	2.807	98	acetone carboxylase subunit alpha [Dechloromonas denitrificans]	MNMMSTKEIGIGKLLASGMTLKQHRDAIIERTKTTGYYNGLEQLELRDSDPIGYEKLFSKLRGGLVHARETAKKIAASPIVEQEGELCFTLYNAAGDCVLTSTGIIIHVGTMGAAIKYMIENNWEANPTINPGDMFTTNDCA
k101_5291441_202156_3	b89	14.015	8.999	8.649	9.988	10.783	5.188	1.66	1.389	0.91	1.981	73	hydrolase [Mucor ambiguus]	MAPPGLTPQLHSLPPILHIRDFNPMPSYSKAPRGLFVQSRVTRIFTGIAISPSPSLRQRPSRYTIRAGQNLPDKGFRYLRTVIVTAAVHWGFGSKLRNSKLSLTPHLNLPALGRCQPLYILLRVSRDLCFC
k101_4802568_184816_1	b147	0.054	0.154	0.204	0.096	0.188	1.78	1.945	3.549	0.817	4.566	98	endonuclease [Streptococcus agalactiae]	MTGANSHITILTLNVNGLNAPIKRHRLANWIKSQDPSVCCIQETHLTCRDTHRLKIKGWRKIYQANGKQKKAGVAILVSDKTDFKPTKIKRDKEGHYIMVKGSIQQEELTILNIYAPNTGAPRFIKQVLRDLQRDLDSHTIIMGDFNTPLSTLDRSTRQKVNKDTQELNSALHQADLIDIYRTLHPKSTEYTFFSAPHHTYSKIDHILGSKALLSKCKRTEIITNCLSDHSAIKLELRIKNLTQNHSTTWKLNNLLLNDYWVHNEMKAEIKMFFETNENKDTTYQDLWDTFKAVCRGKFIALNAHKRKQERSKIDTLTSQLKELEKQEQTHSKASRRQEITKIRAELKEIETQKTLQKINESRSWFFEKIKKIDRPLARLIKKKREKNQIDTIKNDKGD…
k101_4170552_164197_1	b89	16.93	11.698	12.508	13.236	12.128	3.172	5.492	1.724	0.796	2.538	72	hypothetical protein [uncultured Chloroflexi bacterium HF0200_09I09]	MARIVKYLNDWKVTGRPTQLQDLVFRGVDSRPIGRGSRLPRKEVIQPHLPVRLPCYDFVPVTSPTLDGCLLTVSSPASGVTSSHDVTGGVYKARERIHRSVADLRLLATPTSCRRVAAYNPNWDRLWRISSTSRLGNPLYRPL
k101_683200_28940_1	b89	0.343	0.387	0.216	0.571	0.711	0.964	14.06	3.905	0.739	4.705	42	conserved hypothetical protein [Clostridium botulinum C str. Eklund]	MALPHRTTGSLCPAFAPARRVCLAVKHPYANALISAIADRAEGTLERLRYSFGGDRPSQTTRQTVFCTRFHWIQLDFQ
k101_6004700_226961_2	b138.5	0.188	11.646	12.753	8.017	3.85	1.116	3.151	0.863	0.737	1.669	97	acetone carboxylase subunit beta [Dechloromonas aromatica]	MQSQQSNVQVMGIDAGGTMTDTFFVRADGRFVVGKAQSNPGDESLAIYNSSVDALAHWDREVDDVYPELVTCVYSGTAMLNRILMRKGLDVGLICNRGFEQIHSMGRALQSYLGYALEDRIHLNTHRYDEPLVPVSRTRGVTERTDVQGKIVIPLREHEVIQATRELVEAGSQAIVICLLQSHKNELSEQRARDLVKAELTRLKVDIPVFASVDYYPSRKESHRMNTTILEAYGAEPSRQTLKKVSDRFKKHGAKFDLRVMATHGGTISWKAKELARTIVSGPIGGVIGSKLLGEYLGDENIACSDIGGTSFDVALITKGSFAIKSDPDMARLVLSLPLVAMDSVGAGAGSFVRLDPYSKSIKLGPDSAGYRVGTCWPESGLDTVSVSDCHVVLGYLNP…
k101_3631461_144954_6	b145.5	13.34	7.837	8.042	9.505	9.108	0.82	0.366	0.428	0.676	0.694	80	translation elongation factor Tu, elongation factor Tu [uncultured delta proteobacterium Rifle_16ft_4_minimus_36741]	MAKQVRVPYIVVFLNKVDMVEDPELLDLVELEVRELLSGYDFPGETAPVIRGSALKALECGCGKADCQWCSGIWKLMDAVDTSIPEPVREIDKPFLLPVEDVFTISGRGTVVTGRAERGIVKVGDEVEVVGIRPTIKTVCTGVEMFRKTLDQGQAGDNIGVLLRGTKREEVERGQVVAKPGSITPHRKFKAEAYILTKEEGGRHTPFFNGYRPQFYFRTTDVTGVAALPEGVEMVMPGDNVSLTIELITPIAMEKELRFAIREGGRTVGAGVISDILE
k101_4968648_190732_1	b138.3	0	5.306	8.104	5.084	1.739	1.042	2.114	1.107	0.671	1.676	99	acetone carboxylase subunit gamma [Dechloromonas aromatica]	MYIVQSAKTKQWLIKCDCGHEFCDYKENWKLHAAIYVRDTEEAMTEVYPKLMAPDTQWQVYREYYCPTCGTLHDVEAPTPWYPVIHDFEPDIEAFYKEWVHLPVPERVD
k101_266910_11416_1	b89	0.257	0.364	0.158	0.336	0.243	4.416	6.65	2.149	0.665	2.031	54	hypothetical protein [uncultured bacterium 4050020-J15]	SSTGQASVPIRRLYDFAETCVFSKQSPGPLHCNPLMLLLYKVSHYAGYPFSRSYGAILPSSLTSVRSSALGFSPHPPVSVYGTVTSQLARGYFLAAWGQRVCVPSGTPHHLSEYLRHPDLPGWPPTGLDLAIHSKDLLPSCVTPITQTLLRWYRNINLFPIAYALQPRLRDRLTLSGLTFLRKPRVYGEPVSHRFSRYSCQHNHFHTVHQSFQSDFYPYGTLPYQKDLPKKTPFRSFGDKFEPRYILGAKSLDQWAITLSLKDGCF
k101_814201_34326_1	b89	5.55	3.337	5.102	3.977	5.498	4.896	5.568	3.299	0.654	0.824	57	PG1 protein [Desulfonauticus sp. 38_4375]	MNPDNAWILRITAAAGTELADPYSYGTISLEHVREFFPVQKKFTTHRAVVLHAAWLGQTCVHCPIFLTAASRRSLVRVSVPVWGITLSGPLDI
k101_1294316_53939_1	b89	3.319	4.891	3.496	4.515	3.727	4.114	3.226	1.529	0.587	1.701	70	hypothetical protein QS5_0359 [Clostridium difficile P15]	MLYLHVSFFKASPKAISGRTSYLRVRLEFLRYPQVIPAFFNRHGFEPPQNFTFASLCSWIGHPVSGLRHTTFALFRLAFASAPYLKHLTLLRNVTRWPVLQKVRGRASSGASTACKHRVSGSISLPSRGSFHLSLTVLCAIGHQIVFSLGRWSSLLPTGFLVSRGTLDRALSVFTFHLRGYHPLRRRFPALFG
k101_5515505_209934_6	b174	0.122	6.84	10.702	9.313	7.16	0	0.461	0.415	0.545	0.317	74	hydrogenase [Cupriavidus metallidurans]	MKDFPIPLVALGPGTQSEDESLDYLPMPKDMDTYRPPVLPEPEELAGRDAARSVLGQVLALLDRTAERGPGGQVSLTELPAADLRLVNQILGEGEASALVREEDGALEVRI
k101_5615604_213277_2	b45	0	8.051	8.116	5.702	3.089	0.91	2.049	0.74	0.503	1.175	97	acetone carboxylase subunit gamma [Dechloromonas aromatica]	MSYTNEQVSHLVEGTLDWETTFRMLSMPKDNSRFEQYLAALQAKVSFKDRIVLPLAPHMYIVQSAKTKQWLIKCDCGHEFCDYKDNWKLHAAIYVRDTEEAMTEVYPKLMAPDTQWQVYREYYCPTCGTLHDVEAPTPWYPVIHDFEPDIEAFYKEWVHLPVPERID
k101_1229834_51304_2	b89	2.957	1.526	1.267	1.735	1.721	2.094	8.481	2.555	0.491	3.132	67	hypothetical protein XD41_1680 [Desulfonauticus sp. 38_4375]	MHFGENQLSLGSIGILPLPTAHPRTLQRSRVRASTKFYLRFTLTMGSSPSFGSNPCDYSPYSDSLSLRLRNSDCLTYATEINSPDHSSIGTPLSRLLGTLTAAGTRFQVLFHSPLGVLFTFPSRYLSTIGRQGSLALEGGPPRFPRGSTCPVVLKYPTGAYPFRLRDYHPLWWLFPETFD
k101_469301_19948_9	b138.5	0.023	2.565	5.476	2.724	0.291	0.556	2.149	0.217	0.471	1.442	52	hypothetical protein [Aromatoleum aromaticum]	MKKKLLMTAMVAALGGVGTAQAVHVNSDGLGQVLIYPYYTVQNGFDSYINLVNTTDQVKAVKVRFLEGKNSQEVLDFNLYLSPNDEWSGKVTTSASGGAKLESADTSCIAPAQIKAGGEDFRNLQYQADSIKTVARTREGYVEVIEMGVVTDAASIVAATHVGGSATVTATPADCTVIRTNAKTGGLFNTAPLTNGISEPTGGLYGFVTLINVNSGLKTTVDAVAVDNFYNGLLVTDDLHFPPGDTRPSLEDVNTDGEIIDGNAVLTYSSLNPIDSLSAILTRSNVYNDYSIDAGRDSKTDWVMTFPTKRFYVNTLTPAPFTETWKTATSTSCDPIAIVYYDREERRHNVTVDEDFSPKPDVVAATNSLCNEVNTLSIKRFGTAAGTTTLFGAEYTNAS…
k101_5230648_200068_4	b40.2	0.97	0.642	0.491	0.337	0.576	3.654	3.928	0.824	0.455	0.566	55	hypothetical protein [Corynebacterium ureicelerivorans]	MGYSYYRCCWHEFSNPLFLRYTQIPINRKNCSLRKELYIPKDFFIHAASLHQAFAHCGRFSTAASRRSKARVSVPSLGNTLSRPLPVIALVGHYLTNKLIGRRPLSERFDLRRTSTLARPLGIIPPFGGLSPSRR
k101_1201338_50142_9	b138.3	0.1	1.555	2.619	5.055	3.527	0	0.269	0.423	0.452	1.175	30	cellulose synthase [Burkholderia sp. ABCPW 14]	MFSSTIQVLKVENEERTSKKTGDKYTHFAARCILLDDDGGVVTVGLLSSRRIAPELRDSIKVGIYRGTFAIQVPDYGQDKGEMVSMLTGLVPFPQRGAGQAPAAPAAQVK
k101_5615604_213277_1	b45	0.056	8.076	7.69	5.294	2.301	0.956	3.169	0.517	0.429	1.385	98	acetone carboxylase subunit alpha [Dechloromonas aromatica]	DCILTSTGIIIHVGTMGAAIKYMIENNWEANPTINPGDMFTTNDCAIGNVHPCDIATIVPIFWAGKLIGWVGGVTHVIDTGAVTPGSMSTGQTQRFGDGYMITCRKTGINDEPLRDWLHESQRSVRTPKYWILDEKTRIAGCHMIRELVEEVIRADGLEAYEKFSGEVIEEGRRGLMSRIKAMTLPGKYRKVSFVDVPYKHEDIQVSNAFAKLDSIMHSPVEMTIKPDGKWRLDFEGASRWGWHTFNAHQVAFTSGIWVMMSQTLVPTQRINDGAYFATEFHLPKGPWCNPDDRRTGHAYAWHFLVSGWAALWRGLSQSYFSRGYLEEVNAGNANTSNWLQGGGINQDGEIHAVNSFEASSCGTGACAVKDGLNHAAAIWNPEGDMGDIEIWEMAEPLL…
k101_5429889_207011_1	b89	0.71	0	0.508	0	0.249	0	2.033	0.506	0.406	1.176	55	hypothetical protein [uncultured bacterium 413004-H17]	MKDATTCDKPRIGGNNLRPEDFRMGQPIPSNVGISATEYIGCKKLTRGTETSKYPVEDKTIVIS
k101_1201338_50142_10	b138.3	0	1.534	1.994	3.906	3.399	0	0.134	0.4	0.403	0.646	38	hypothetical protein HSM_0487 [Haemophilus somnus 2336]	MPPLSVSQVLAVEYREATNDCPPAGCESPDSVVTAPSGVVQSRGTRQPSRNRLQWLHVSLFLEDLPKRGGVPS
k101_3571643_142700_3	b124	0.086	0	0.254	0.13	0.27	0.296	6.889	0.862	0.396	2.294	26	esterase [Staphylococcus pasteuri]	MGTWSQTNPGCSAGRRKPETFFQRLSHRASEKQGTSVPSYLKLMSDPPGNAHQSLKDTSSRKAAERRKKGQPEGYAVKGKTGKPGVAGTDRKTWNAAGQNNSNLTPYAASVANGEWELLLGIVPIIVL
k101_3917965_155644_2	b89	0.77	0.4	0.397	0.4	0.453	1.168	3.992	2.102	0.395	1.523	56	hypothetical protein ANACAC_02713 [Anaerostipes caccae DSM 14662]	MAAPRALASSLQSLPHMLYMTQSNSIPGYSKAPRGLSVFPRVTSIFAGATISPSPSLRQRSDRYAFRAGRVLSDEEFRYHRTVIVTAVVHQGFGSKLPPCGMTSPLNRMAPDRRQPLYLSFRFSRDLCFW
k101_2821932_114520_1	b40.10	0.083	0.045	0.265	0	0.101	2.818	4.029	1.481	0.39	0.692	95	hypothetical protein M569_00042 [Genlisea aurea]	RGFLRDRFTLRRLTERRKPSTGRRSCFSQDLSLLMSAFSLLISPGLVTKNLPRLTERPATETWKSSLAFKVSSLRWITWALIHFRCHGARPVSYYAFFKGWLLPSPPPGCHRSITSFSTKWLLRDLSVRSGLFPSRLWILAPQKSVCTNDLGLYSEFPWGW
k101_5380324_205281_1	b117	0.089	5.665	5.731	4.146	1.96	0.406	2.071	0.296	0.39	0.773	99	acetone carboxylase subunit alpha [Dechloromonas aromatica]	WEANPTINPGDMFTTNDCAIGNVHPCDIATIVPIFWAGKLIGWVGGVTHVIDTGAVTPGSMSTGQTQRFGDGYMITCRKTGINDEPLRDWLHESQRSVRTPKYWILDEKTRIAGCHMIRELVEEVIRADGLEAYEKFSGEVIEEGRRGLMSRIKAMTLPGKYRKVSFVDVPFKHEDIQVSNAFAKLDSIMHSPVEMTIKPDGKWRLDFEGASRWGWHTFNAHQVAFTSGIWVMMSQTLVPTQRINDGAYFATEFHLPKGTWCNPDDRRTGHAYAWHFLVSGWAALWRGLSQSYFSRGYLEEVNAGNANTSNWLQGGGINQDGEIHAVNSFEASSCGTGACAVKDGLNHAAAIWNPEGDMGDIEIWEMAEPLLYLGRNVKSNSGGYGKYRGGCGFETLRM…
k101_3727323_148587_1	b85	0.226	0.062	0.074	0	0	1.62	0.26	0.822	0.388	0.939	99	hypothetical protein [Comamonas testosteroni]	MARRSFDDETLAWVREMPLSQVLDKLRDDGQLFWRRDPDFVPEKDKRTVRLFLSSPSGFAWEVLVTGLKWFDVRAGKGGGGGIDLVMHLLGIDFVKAVKLLSSGAGVAGQRRPVRSQ
k101_3898837_154937_2	b89	5.023	3.572	3.115	4.607	4.014	2.324	0.368	0.589	0.387	0.427	67	hypothetical protein [Clostridium sporogenes]	MTSSQHGPYISGYTHATMGGTEGRQVARRSQSHKTVLSSDCRLQPACMKSELLVTASQHIAVNMFPGLVHTARHVMKAGNT
k101_2105856_86507_10	b145.4	2.67	1.626	1.53	1.798	1.17	2.084	0.558	0.646	0.384	0.839	NA	NA	MEEIIKSKWEFLLQCKPEIRTMIGNYKLVGGHISHNSRGEKIFNFITIKGTFSYN
k101_4723789_182022_1	b122	2.115	1.395	1.06	1.273	1.155	1.182	3.109	1.469	0.378	3.212	82	cell wall-associated hydrolase family protein [Paenibacillus sp. P22]	MWLLDDAADATADTPGIPSSWSSRTKEDSPQKSTHTLDRVRTVSRRSEPSSRTALMDEQSNPWELLHSQDAMSRHRGAKPDRRYGLSGQISLLSPG
k101_1331824_55410_1	b89	0	0	0	0.268	0.191	2.702	2.367	2.127	0.375	2.211	74	hypothetical protein [Mycobacterium tuberculosis]	MTSNHHGPYVQGYTRATMADTKGRKIARWSQSQKVCLSSDYSLQLDCMKLESLVIAGQLHRGEYVPGPCTHRPSRYESCLYQKTLIQPQGDRRLRYEQ
k101_6025969_227746_2	b89	0.095	0.1	0.182	0.182	0.115	1.876	3.173	1.437	0.372	0.54	61	hypothetical protein GTCCBUS3UF5_870 [Geobacillus thermoleovorans CCB_US3_UF5]	MSRGTRVPDGSRCTFRLQGCHLLWQAVPGLSTRRSVGNSTMSGPTTPVRPKPVRFGLFRVRSPLLTESLLISFPRGTEMVHFPRFASSILCIQMVIAGHDSSGVAPFGHLRIKACLPLPEAYRSLPRPSSPLCAKASTVNP
k101_3801656_151338_2	b85	0.27	0.167	0.052	0.087	0.092	1.076	0.992	1.228	0.37	1.229	100	integrase [Cupriavidus metallidurans]	MESFAKLRRRHLVKGESISAIARDLNLSRNTVKKYLKADVGPAYRRQQQPCPKLGPFAEQLERWLVQDGLRPKRERRSAKRLFEDLQQAGYAGAYDSVQRFVKQWKAASPGGGTEAFIPLAFPPGETCQFDWSHEQVELGGVVQTVKLAHFRLCYSRQMFLVAYPRETQEMVLDAHNRAFAFFGGVPERMVYDNPKTIVQTVLVGKAREFHPRFLALANHYLFEPVACTPASGWEKGQVENQVGNVREWCFTPRPAFADLATLNVWLEARCRELAGRAHPVEKERSIAQMFAEEQPRLRVITAPFDGYFEQPCRVSSTCLVAYDRNRYSVPAEFAGQRVSLRAWADRIGVVADGRVVAEHARCFSRERLLLDPWHYLPVLEKKPGALRHGAPFQHWELP…
k101_1541693_63875_1	b89	1.327	0.412	0.657	0.475	0.213	0.858	5.821	1.434	0.357	2.396	70	beta-lactamase [Paenibacillus popilliae ATCC 14706]	MYLPIDLVFAINCVDRRRNLLLRKEVIQPQLPLRLPCYDLAPVIGFTFGAALLAVRQTTSGTPNFRGLTGGVYKARERIHRGLLIRDY
k101_5800329_219792_3	b89	0.614	0.902	0.725	1.559	0.52	0	6.377	1.65	0.356	0.54	45	hypothetical protein [Acholeplasma equifetale]	MGGPPSKPKYSSTTDSEQVPWGKGEKHPDKGSETDPEIGSLQAVGAPKRGDGVPFV
k101_295059_12595_2	b85	0.276	0.06	0.197	0.134	0	1.472	1.592	2.368	0.355	1.615	99	transposase [Acidovorax sp. JHL-3]	MTTKILALTDALGNLVKFVLMPGQRHDTKGVRELIADVRFDALLADKAFDVNWLIQELGKRGAQVVISQMPRRRAPLEIDLEVYKWRHLIENFFCKLKEFKRIAMRSDKTDSSFAAMIYLAAGVINSR
k101_1201338_50142_4	b138.3	0.035	2.198	3.872	6.763	5.609	0.096	0.381	0.541	0.353	0.555	49	zonular occludens toxin [Comamonas testosteroni]	MIYLLTGANGSGKTLTTLEMVREKQVKEGRSVYYNGFDLKPEKAAEFGWQTFDPVKWQDLPDGAILICDECQDQFPLRATNSTVPDYVQKLAVHRKRGFDFYLITQHPANIDKFIRGLIGSPGWHRHLKRVFGSEMVSVLQWSACNLNCEKAGAGKSAQVTMQPYPKHVYDWYISTTLNTAKKQIPRQVWFLAAAVLAVPVMGYFAYSKLMHNVTKRADPLAVAAAGTGTGVAPKVSDPLGDYFASYRPRIDGFPHTAPRYDEVTAPVHAPYPAACIESSRGCRCYTQQGTVLPVALDVCAQIVKGGFFIEWDTEPERESGRSPGQAGGLPVAVENRAAHVYMPPPPVLGQQAASDGSVNVTRAPAVMSPASTHDGEVIKSMRAVSPLL
k101_5642100_214202_2	b89	11.572	6.682	8.068	8.407	11.325	0.992	1.667	0.229	0.34	0.398	68	hypothetical protein IBK_0919 [Dehalococcoides mccartyi IBARAKI]	MLYVSYGTAGLVPEEGGDDVKSAWPLYPGLHTRYNGQYNGLQDRKVEPILKAGLSSDCRLQLAYMKPELLVTARQL
k101_3795991_151130_2	b86	0.275	0.036	0.081	0	0.126	0.884	0.142	0.306	0.336	0.305	40	transcriptional regulator [Shimazuella kribbensis]	MKDPQDLSVGKYLQKERERKGLSLEAVSQATRISSRSLEAIESDDFVSLPAPIFIRGFLKTYASFIGLEPYKVIALYETQTGIIGLPAPKGPQPEKRIPRRIWLLAIPILIVLIGGGVYWLVSPRKAPPPPSPAPPPPPPAPPSLPPPTPPPPPPPPPPQRRPLLPPPHRRDRARRARRRGGQRRVLVRRLRRGGGGGGGGGQGKGGQAPAPQRGP
k101_4481170_173268_4	b104	0.299	0	0.118	0.117	0.11	0.516	0	0.415	0.334	0.208	NA	NA	MRAGAGGGRRASNRGQNRQGGGGGGGRGGGLGGGGGGGGEGGKGGGGGGGGGGGGGGGARQGGQGIGGGGGRKP
k101_2147954_88209_3	b46.3	1.565	0.391	0.738	0.308	0.618	0	0.183	0.252	0.333	1.149	44	NUDIX hydrolase [Rhodococcus sp. UNC363MFTsu5.1]	MINAYAQDLGIQSLELARIGFVRWDLARSDGRPCHWEKHQHYVFTQVITELDIFV
k101_3342693_134135_1	b35	0.136	0	0.09	0	0.435	0	1.687	0.498	0.33	1.114	37	amidohydrolase [Acidovorax sp. Root275]	MTLRPGKSCRRVGTKGRPEGYAITSKTGRPWDAKTDRKTCNATGHNNSNPTSYATSVANGEWELLLVNSSHYCFIYPQVFYLLSFVF
k101_1531424_63490_2	b89	0.589	0.824	0.821	0.946	1.043	3.684	1.178	0.584	0.32	0.556	47	ribulose bisphosphate carboxylase large chain [Morus notabilis]	MNPLPSSILSTAGPEKSCGNQPAPSGKAKYSWETDSELVPWGKGEKYFEQKSEIEPETVRLQPVGGQPPDLSGLVADGVPFA
k101_3049339_123058_5	b125.1	0.573	0.16	0.165	0.168	0.216	0	0	0	0.316	0	38	(Fe-S)-cluster assembly protein [Paraburkholderia kururiensis]	KIFLDKEANNMLLNATIDFSNDQGFAITGMNQSPCACPTSGSSCQ
k101_4126973_162822_5	b145.1	4.176	3.491	3.466	2.401	3.506	0.58	1.326	0.497	0.315	0.233	NA	NA	WVSAAVLFSDDGCDGGGGVAGGGGDGDAWGQCGVDGGVDHSDSDGEGVKVCDSGGGSYGRRRRHQ
k101_759126_32071_26	b174	0	3.837	4.821	6.558	5.06	0.362	0.103	0	0.312	0.311	92	glutamyl-tRNA amidotransferase [Hydrogenophaga sp. Root209]	AIVDKLIKQRKDSIEAFTKADRMDLADKESAEMKVLQAYLPARLSAEEVALEVQAIVTELGAKGPGDMGKVMGAVKTRLAGKADMGQVSAAVKAALAG
k101_137130_5863_24	b174	0.11	5.347	7.633	8.563	5.978	0	0.311	0.31	0.302	0.203	86	multidrug transporter [Hydrogenophaga sp. LPB0072]	MASPVLRGGGLALLAAALFGLSTPLVQRFGQGLGAFSIAALLYAGAAVVALWQRRGATAEAPLRRSDAPRLLAMVAAGAVIGPVALAWGLQRTSGASASLLLTLEAVFTAVLAWRWYGEVLDGRVKAAVALLLAGGALLVIDQGLSGQVQLLGLLAVAVATVAWGVDNTLSRGVAERDPGQVVLAKAALGASVTTALALAWGEPMPAWRAALALLAVGATGYGLSLRFYLLAQRHFGAARTGSVFAFAPFIGALGAFALGERSASGLLLAGGVLMVAGVLIHLAEDHGHDHDHEAMDHEHAHTHDDGHHLHRHTPMPAGPHSHPHHHSPLHHAHPHAPDVHHRHGH
k101_755073_31913_3	b89	0.667	0.592	0.24	0.307	0.575	1.296	1.358	0.087	0.3	0.348	53	hypothetical protein COLAER_02284 [Collinsella aerofaciens ATCC 25986]	MRFNSIVSEEPYLGLTLRRSFAERQTSGVFSGGWAGAAWLPSARVLRCTLKWGNERNPYCLLQVSDKTALIHREEGEDDVKSAWPFDCPGRHSCYNGRYKGLRSREAELISKNRSQFESEAETRLREAGIASNRVSAMARWIRSRALYSPPVTSREPGAPEAQPQFYKFFVKLGLG
k101_4856959_186766_1	b12.2	12.878	8.662	7.859	7.761	7.695	0.294	0.158	0.125	0.297	0.197	78	elongation factor Tu [Nitrospira bacterium SM23_35]	MAKAKFERTKPHLNVGTIGHVDHGKTTLTSAITKVLHQLNPKIEVKAYDQIDNAPEEKERGMTIQIAHIEYETGNRHYAHIDCPGHADYIKNMITGAAQMDGAILVVAADDGPMPQTREHILLARQVNVPAIVVFMNKVDLVDDPEILDLVELEVRELLTKNEFPGDKMPVVRGSALKSMESDGDPKLEWNKKIVELMEAVDKHIPQPVRLVDQPFLMPIEDIFTISGRGTVVTGRVDRGKVKVGEEVEIVGFGETRKRVVTGVEMFRKLLDEGLAGDNIGVLLRGTEKTEVERGMVLAKPGSITPPRRFKASIYALKKEGGGRHTPFFTGYRPQFYFRTTDVTGSVKLAQGVEMVMPGDNVNLEIGLITDVAMEKGLRFAIREGGRTV
k101_1779553_73524_3	b174	0	3.116	4.297	4.521	4.111	0	0	0.678	0.294	0	100	putative HTH-type transcriptional regulator YdfH [Hydrogenophaga sp. T4]	ITLMYQSTNAAEHSNEEHVAIVKALAAKDEETAVRLMNEHLMHVEENLTFDRKVPSNDISLALSS
k101_6082667_229681_1	b89	0.818	0.933	0.838	0.539	0.419	3.782	4.764	1.582	0.293	2.411	65	hypothetical protein CBB_A0250 [Clostridium botulinum Bf]	MWNHLLRYLFSLPITVLKRRAYLTTQLSTPLGRAFPAARSDYPPVSLLLSNASWQYRDFNLLSIDYAFRPRLRSRLTLGGRPFPRKPWIFDGKDSHFTLVTYSDILTTDGSARPHDRASSPYSKLPYQPINEFRSFGTWFSPGNLRRRLTRLVSYYALFE
k101_213194_9130_7	b122	0.522	0	0.165	0.176	0.145	0	0	0	0.292	0.285	58	ATP:cob(I)alamin adenosyltransferase [Candidatus Magasanikbacteria bacterium GW2011_GWC2_37_14]	VGLKAKKKVDPGILEYLNRLSDFLFTLSRWVNLKEGGKEVVWKLQRKK
k101_4283539_167682_1	b89	4.064	1.438	1.455	1.426	1.456	0.434	0.233	0	0.29	0	69	transposase family protein [Thaumarchaeota archaeon SCGC AB-539-E09]	GGVLRVDRFFRVSGPAEERRVYGLGRASVERVNARLDLVGLGGLKLRGLRNVAFHVVLCIVAMLLVAVAALRLGRPWKARSVLSFWW
k101_1345254_55942_1	b91	0	0.144	0	0	0.165	0	0	0	0.288	0	93	succinylarginine dihydrolase [Pseudomonas cremoricolorata]	MSNAFEMNFDGLVGPTHNYGGLSYGNVASQSNSQQGSNPKEAAKQG
k101_1897082_78294_10	b174	0	2.328	3.855	3.694	3.117	0	0	0	0.288	0	71	MULTISPECIES: glutamate-1-semialdehyde 2,1-aminomutase [Hydrogenophaga]	MPFFEYALLAAALALGLPALKRRLDLSRAKHRSLAGHSRLAKRLARLLPGYAYDEEKFFNCDGVSDAVAWQRRAAFETLCAGFAQRYAKTLALTAQAREGLADLQF
k101_2252326_92277_10	b138.5	0.204	5.817	7.343	3.816	1.304	0.742	1.777	0.682	0.288	1.054	91	ATP synthase subunit beta [Azospira oryzae]	MSQGTIVQCIGAVVDVQFPRDAMPKIYDALTLEGAELVLEVQQQLGDGVVRTIALGSSDGLRRGMQVSNSGKGIAVPVGHGTLGRIMDVLGRPIDEAGPIQCDERRTIHQKAPKFDELSPSVDLLETGIKVIDLICPFAKGGKVGLFGGAGVGKTVNMMELINNIAKQHSGLSVFAGVGERTREGNDFYHEMKDSNVLDKVAMVFGQMNEPPGNRLRVALTGLTMAERFRDEGRDILFFVDNIYRYTLAGTEVSALLGRMPSAVGYQPTLAEEMGRLQERITSTKVGSITSIQAVYVPADDLTDPSPATTFLHLDSTVVLSRDIASLGIYPAVDPLDSTSRQLDPLVVGEEHYNTARGVQVTLQRYKELRDIIAILGMDELAPEDKLLVSRARKIQRFL…
k101_1051578_44036_4	b174	0	1.059	0.67	1.263	1.495	0	1.725	0.601	0.286	0	89	(2Fe-2S) ferredoxin [Ideonella sakaiensis]	MTTLQVNGRAQQLDVDPSTPVLWALRDSLGLTGTKFGCGAALCGAC
k101_2221070_91065_1	b125.4	0.946	0.112	0.231	0.493	0.43	0	0	0	0.286	0.201	70	4-hydroxy-3-methylbut-2-enyl diphosphate reductase [Thermodesulfovibrio aggregans]	VGGKNSANTTQLTRLCKSLSVPTYHIETASEIKGEWIKRAKKLGITAGASTPEWIIKEVETRIRDIGG
k101_1694707_70051_4	b174	0.125	5.662	9.226	10.485	6.934	0.082	0.066	0.171	0.283	0.209	82	MULTISPECIES: amidase [Hydrogenophaga]	MPTLSLSQTAQAVASGERSAAAVLETCIARIEATDARVNAFTGTRFDAARAQAAQVDARRARGEPLGPLAGVPFAVKNLFDIAGEVTLAGSKVNRSHPPATADAVLVQRLQAAGAVLVGSLNMDEFAYGFTTENTHYGPTRNPHNLNCTAGGSSGGSGAAVAAGQVPLTLGSDTNGSIRVPSSFCGIWGLKPTFGRLSRRGSFPFVHSIDHLGPFAGDLPGLALAYDALQGPDPLDPGCFATAVEPTTGSLAQGVEGLRVGVLGGYFDAMATPAAREAVTLAADALGTLVTVQRGVEWPDPAAARAAAFIVSASEGGQLHMDSLRTRAADHEPLSVDRLIAGALQPAAWYVRAQRFRRLYRDKVNALFRDWDLLIAPATPVAAPVIGSELIEINGQQLP…
k101_547012_23203_3	b117	0	4.018	8.133	5.678	3.134	0	0.091	0.158	0.283	0.547	NA	NA	MIKPKSLGALCEAVRLSKVNPHMEFGVKGDVSVMTSHDVLAMWRSGVDARASRGLHQLTQAQEKRYSDTQWDAQKVNEYASGVRSSGCRNLLRSPRMKRRYPHIDNQERAW
k101_3754716_149604_4	b173	0	0	0.154	0	0	0	0.181	0	0.283	0	56	aldehyde ferredoxin oxidoreductase [candidate division TA06 bacterium 34_109]	FMEPVHEGPAAGKIPVGLEDAIRDYYRIRGWDEQGQPTPELIQRLGMAEYIEE
k101_3881811_154336_1	b26	2.085	1.131	1.059	1.234	0.902	2.65	0.142	0.706	0.282	0.641	56	PG1 protein [Desulfonauticus sp. 38_4375]	PKWTFVPLTAVYIPKDFLPHAASLGQAFAHCPRSVTAAPRGGPDSISVPMWRANLSVPLPVIALVGRYLTN
k101_705133_29841_1	b138.6	0	4.027	6.036	7.348	4.594	0	0	0	0.281	0	73	UDP-glucose 4-epimerase [Thermithiobacillus tepidarius]	EVIDTARQVTGREIPVVYAERRAGDPARLVADSSAATAQLGWKPQFAALETLIEHAWVWEQMKI
k101_1642141_67963_17	b138.4	0	2.107	2.19	4.817	4.33	0	0	0.665	0.28	0	100	hypothetical protein Y695_00195 [Hydrogenophaga sp. T4]	MSFYVYNAVERVFLAEDEGSWTPDFFSAAGFSTRQRAEDIAIRQLGEGHGAYVLDDGIDAP
k101_1840382_76081_4	b174	0	3.344	4.166	5.919	4.568	0	0.074	0.435	0.278	0.359	72	branched-chain amino acid ABC transporter substrate-binding protein [Hydrogenophaga sp. LPB0072]	MTLRLSKHLRTLVGALALAAALPSLAATKVNIAVVSLDGDPRYAPRRMEKAYPGHPTGRAVDGVKLAAADSAFELDAAGMELVVKDVVLPNAAALPKALAELKALRVQHVVADLPLAELRALVQAAPAALGGAIVFNAA
k101_2898432_117423_2	b174	0	6.696	10.269	11.767	8.399	0	0.521	0.286	0.276	0.08	77	hydrogenase maturation protein HypF [Hydrogenophaga sp. LPB0072]	MNTAPLPSVLACGAWLKNAACLLVDGRPLWSAVHGDLSDPAACAALDTWVQALLAGHGAPIAAVAHDLHPDFFSTQLAVRLAAALGVPAIGVQHHHAHIAAVVAEHGIEGPVIGLALDGVGLGTDGQAWGGELLWMHGAQWQRLAHLMPLALPGGDRAAREPWRMAASALHAMGRGEQIASRFAPQVGEAVASGVQQMLVKNLNCPTTSSTGRWFDAAAGALGLSVRQTDEAQAAIALEAAATRWLAQHPDTAALPGAMIDPHNRLDLRGLLPALFDATAEGVDAAAAGFHLALADALADWATQAAHERGSRDVCLGGGCFFNRILRERVTLRLQAASLRVHRPLDKGCGDAGLALGQAWVAAQQLAVIAPQEQTTKETEPCV
k101_3344770_134205_4	b12.5	1.086	0.585	1.192	0.809	1.144	0	0.131	0	0.272	0.197	100	acyl carrier protein, acyl carrier protein [Deltaproteobacteria bacterium CSP1-8]	MSVEKRVKEIVAEQLGKDANEVTSEASFIDDLGADSLDIVELVMAMEDEFGIEIPDEEAEKIKTVKDVIEYIKANAK
k101_266280_11385_1	b117	0.167	7.563	12.372	11.935	8.221	0	0.105	0.204	0.271	0.312	38	hydrogenase expression/formation protein HoxV [Cupriavidus necator]	MTTALSSLAGSLRVAPGAPLPLALQSSRQDWAPRLARGQAVSALPGLLASLFNLCSHAHRLCSQLAIEAALPGLLPAPQQVAQRLRPETAQEHIRRIGLDWPRLLAAEPGLATTAWADAAHAALQCCPLLLPAATLPADPWPALRGWLQDHLLQIPPHTWLRAWDAFGGDWQNDWSRRHTGWLPSLLRAARESDLPNTLAHADALHAHADGADQRTLAASLALQPGFALHPLWHGACAHTGSWTRLNGMDIELPLSPWALLGSRIAELIRLCQPDAPGQSGAGWLSFGSLRTGPRQGMAWVEMARGLLVHQVEIDQPAGDAPARVAACRVLAPTEWNFPPQGVVAQCIAALGGGQPAEDTERRVRLLMAAFDPCVPFDVMHTLPAGQEV
k101_1623959_67220_2	b117	0	3.645	6.889	5.055	3.626	0	0	0.211	0.267	0.388	NA	NA	MQTYTVIVMRPSWACNYPRDTFMETVTADSPVDALAKVRQLAVEADADDGFTPNGEDYFCIAVIEGDHSDLNPE
k101_4467120_172860_6	b174	0	3.648	4.618	6.037	3.505	0	0.093	0.412	0.267	0.48	59	cyclic nucleotide-binding protein [Polaromonas sp. JS666]	MDTGFPSTPPDAMALFDKLFNPRGSNGPESRLPAERQALVDGSSKAHDAARLLRAPTALMQLSEAEALTVVGFMRPKRFKSGTTIIRQGETADTGYMVLVLDGEITVETLIARRVNPVTVTVLGPGSLIGEMALVDGAARSASCTASTNVVCAVLTREALETLITEQPATAAKLMTAVAQRLAERLRDSGHKLQIYSQLVQTMQQEIDTLMPTPDRRQR
k101_76004_3220_4	b174	0.095	5.546	7.942	10.391	6.316	0.134	0.379	0.447	0.265	0.549	92	enoyl-CoA hydratase [Hydrogenophaga sp. Root209] aka crotonase	MKHPIPDHNPMRAQYSAMAGVTPRHFALSVADGVATLTLNRPERKNPLTFDSYAELRDWFLGLQRATDIKAVVLTGAGGNFCSGGDVHEIIGPLTKMSMPELLAFTRMTGALVSAMRACPQPIVAALDGVCAGAGAMMALASDLRLGTPSATVAFLFTRVGLAGADMGACALLPRMIGQGRASELLFTGRAMTAQEGHAWGFFNALHEGDALLPAAHKLASQLAQGPTFAHGMTKTMLHQEWAMTLDQAIEAEAQAQAICMQTQDFRRAYEAFAAKQRPVFEGD
k101_1474313_61166_18	b174	0	5.736	6.776	9.339	5.4	0.286	0.446	0	0.259	0.115	98	RNA-binding protein [Hydrogenophaga sp. Root209]	MGNKLYVGNLPYTVRDEDLQQAFSAYGSVNSAKVMMERDTGRSKGFGFVEMGSDAEALAAVEGMNGQSLGGRSLVVNEARPMEARPPRTGGGGFGGPRGGGGGFGGGGEGGFRSPYGGGGRREGGGGGGRGGY
k101_5515505_209934_2	b174	0	6.935	9.116	9.394	6.673	0	1.125	0.345	0.259	0.668	93	plasmid maintenance system antidote protein [Hydrogenophaga sp. LPB0072]	MGVPVRTPMHPGRLLARTCLAPLGLSQSEAARVLGLSRRRLHELVHGQRAMSPDTAIRCARQFGIDAGFWLAHQAAWDSFHAWKRLCAPTPSSSH
Day 20		DNA					RNA (RPKM)
ORF	Bin	Day 0	Day 5	Day 11	Day 15	Day 20	Day 0	Day 5	Day 11	Day 15	Day 20	% ID	Annotation	Sequence
k101_1269352_52899_9	b147	42.523	33.148	35.923	36.429	36.426	20.158	58.634	23.003	7.806	28.203	80	uracil-DNA glycosylase cell wall-associated hydrolase [uncultured bacterium 4050020-J15]	MPSALIFPKRSYPAMQLAPQLVHQRFVHPGPLVLGTGPLKYPSPATDRDRTVSRRSKPSSRTALMGEQPNPWDLLQPQDAMSRHRGAKPCRRCGLSGRISLLSPEYLLSVERWPFHTEPPDH
k101_6456536_242588_1	b89	32.827	23.41	24.37	24.965	24.993	22.76	60.313	21.416	7.402	24.534	96	RNAse [Anoxybacillus sp. KU2-6(11)]	MRQTSRTGTKVGLSDPVVPNGRAIAQRIKATPGITGLSPPRVHIDGEVWHLDVGSSHPGAGVGPKGWAVRPL
k101_1000440_42009_4	b89	12.177	8.742	8.737	8.045	8.923	11.81	40.259	16.41	4.879	17.505	70	hydrolase [Mucor ambiguus]	MSLSQLSRLLPLHSSRDFHTRWGDLRAPPLHFGRYPPQTNCPPDAVPNPAYGSRLECRYIQGGISRMAPRGLAPALHSLPPILHKMHQNPTSSCSKAPRGLSVQSRVTGIFTGNTISPSLWSRQCPSRCAIRAGRNLPDKEFRYLRTVIVTAAVYRGFNSGLRRSKLRLTPPLNLPAPGRRQSLYVGLRLSRDLCF
k101_3917965_155644_1	b89	5.52	4.902	4.307	4.622	4.791	9.918	38.37	15.125	4.607	16.629	72	cell wall-associated hydrolase domain protein [Peptoclostridium difficile CD70]	MIAAWSSARPISTGKLRHCCLYTPSLSTWWSTRGLTARSSRKPSLEGGFVLRCFQRLSRPDVATLHVPLAWQQVHHRSVHPGPLVLGAAPLKFPTPTEDRDRTVSRRSEPSSRITLMGEQPNPWDRIQPQDVTSRHRGAKLRRRCERAGAISLLSPG
k101_2908148_117801_1	b89	26.66	17.42	19.716	21.168	19.208	15.73	38.634	13.111	6.071	15.234	79	hypothetical protein N47_G38920 [uncultured Desulfobacterium sp.]	PVLNRRKVGMTSSPHGLYAQGYTRATMAGTKGCDPARGSQSQKTGPSSDWSLQLDSMKSESLVTVDQHATVNTFPGLVHTARHTTKADCTRSCWANPQGGQAPKVWPVIGVKS
k101_5800329_219792_1	b89	9.36	11.051	11.482	12.742	11.903	11.92	37.45	11.531	4.362	14.653	83	conserved hypothetical protein [Brucella ceti M13/05/1]	QVLHGCRQLVSWDVGLSPATSATLAISCHHLVGNSNGTAGAKPEEGGDDVKSSWPLQGGLHTCYNGDYRGLILKSRLSSDCPLQLEGMKLESLVIADQHAAVNTFPGLVHTARHTMGVGSTRRRCADRKGAGDHGRVSDWGEVVTR
k101_6183112_233113_1	b82.3	20.782	12.289	11.527	13.899	12.088	8.22	20.461	9.145	3.195	12.454	85	cell wall-associated hydrolase [Leptonema illini DSM 21528]	MPLAGQPVHQRSVRPGPLVLGTDPLKPPTPTPDRDRTVSRRSEPSSRAALMGEQPNPWDLLQPQD
k101_1680606_69466_2	b89	9.228	13.587	8.234	6.413	6.698	4.814	29.992	11.01	2.583	11.341	99	cell wall-associated hydrolase [Sulfurospirillum multivorans DSM 12446]	WDLLQPQDAMSRHRGAKPPRRCELLGEISLLSPGYLLSFERWPFHTEPPDHYDRLSSLFDVYVSQSSWLVPLYSTNDFQPFWANLCKPPLLFRRRPPQSNYPPDIVLARDNRTELAIRIKKSGISTMAQMQLASHPQSLPPILHIFIPTAVSSYSKGPRGLSVLPRVGGIFTSTTISLDSWSRQLPSRYAIHAGRYLIDKEFRYLRTVIVTAAVYWGFDQPLRRANGIN
k101_4008459_158896_1	b89	10.709	6.838	9.204	7.13	8.123	15.478	26.624	9.188	2.672	9.69	71	hypothetical protein BVRB_034950 [Beta vulgaris subsp. vulgaris]	MGEGSGTAGVVVKCVEIGKNTSGEGGFLAHSWRSGAKARGVNGIRNPGNPSRKRCTLGVGGIDPLGAEANALSVPPGDYGRKVKTQRNWRGPAQAAERVV
k101_1254434_52291_1	b89	10.351	12.499	11.398	11.683	12.136	4.774	21.02	8.924	2.206	8.667	63	cell wall-associated hydrolase [Candidatus Burkholderia brachyanthoides]	RHRGAKPPRRYELLAAISLLSPEYLLSFERWPFHTEPPDHYALLSYLLDVSVSQSSTLVPLHSTHGYQTCWGYLGKPPLLFWRRPPQSNYPPNNVPPKGLDPKHAKGRISRVTTLRLATQHHSLRPILHITCPGTMLSYSKGSRGLSVPSRVIGIFTDTTISPGSRPRQYPNRYTIRAGRNLPDKEFRYLRTVIVTAAVYRGFISMLLVANNIPT
k101_193903_8332_1	b89	0.591	0.241	0.394	0.26	0.463	4.172	21.744	7.472	2.089	7.929	91	hypothetical protein BACCAP_04475 [Pseudoflavonifractor capillosus ATCC 29799]	STIARLKLKGIDGGPHKQWSMWFNSMQREEPYLGLKRKLKLVKAGVPQGELVQVLHGCRQLVP
k101_193903_8332_2	b89	4.013	1.993	2.163	2.812	2.927	5.766	14.668	5.738	2.677	7.668	73	hypothetical protein RBG1_1C00001G0917 [candidate division Zixibacteria bacterium RBG-1]	MTSSPHGPYAQGHTRATMATTKGCKTARSSQSLKSGLSSDRSLKLDSVKLELLVIVDQHATVNTFPGLVHTARQAMEAGGTRSRL
k101_4944595_189909_3	b89	1.019	0.228	0.072	0.614	1.342	5.584	15.168	6.332	1.47	7.551	67	metal transporter Nramp5 [Morus notabilis]	MVWVVSLSDVELIPHALTPAHHINGIRSLVGFGNLVGPLVHPVLYLRDTNARLALKLFRGEPAITEFDWPFTPTHSSSEQFSTYIGSDLHLVLPKLHPGHG
k101_4916283_188936_1	b12.6	7.213	5.373	4.491	5.168	6.547	7.634	19.827	8.366	2.591	7.508	79	hypothetical protein CLOHIR_02085 [ [[Clostridium] hiranonis DSM 13275]	MPSYSKGSRGLSVLWRVSGIFTGTTVSPSHALRQRPTRYAIRAGRNLPDKEFRYLRTVIVTAAVYRGFDS
k101_6604503_247690_1	b89	1.285	1.329	0.744	1.209	1.025	5.198	21.244	7.584	1.528	7.478	71	degenerate transposase [Streptococcus pneumoniae]	MIWAVSLLTMALICHCLTPDEQVSAIRSLIEFGKLCGPLAHSVLYLRYSPSRLALKLFRGEPAISEFDWNFSPIHSSSPAFSTDVGSVLHGVLPPLQPVHG
k101_3362394_134846_1	b124	7.158	4.601	4.229	6.062	5.974	13.198	24.367	6.414	2.418	7.211	65	hypothetical protein RUMTOR_02906 [Ruminococcus torques ATCC 27756]	AWLGQTFVHCPIFLTAASRRSLVRVSVPVWGFALSGPLAIVALVSRYLTNKLMARMPISYRRSFNPENMRIQEIMEY
k101_1925902_79425_3	b119	15.727	9.265	10.417	11.591	9.785	4.928	14.722	6.803	1.889	5.493	86	cell wall-associated hydrolase [Desulfobacca acetoxidans DSM 11109]	MLSAVIQSEHSYPAMPLARQLEHYWFVHSGPLVLGTDPLKYPTPAKDRDQTVSRRFKPSSRTTLIGEQPNPWDLLQP
k101_2802877_113769_1	b89	10.782	7.588	8.478	8.112	9.204	3.416	10.651	3.953	2.297	4.946	71	uncharacterized protein ORF91 [Paenibacillus sp. P22]	AIRAGRNLPDKEFRYLRTVIVTAAVHRGFSSELQSCDLTPPFNLPALGRLQPLYVSLRFRRDLWFC
k101_3917965_155644_4	b89	1.9	1.434	1.269	1.224	1.072	4.924	10.814	5.523	1.194	4.825	82	hypothetical protein FNP_0151 [Fusobacterium nucleatum subsp. polymorphum ATCC 10953]	MGSSCRHPIRTGTGFGGLAPPRGLATLCTGHCSTFAAQGIRGMPIWRRPLLPPDYSGSPERVPGVTDGNIQRGLRSLRDLTQHLTTRADDNHAPPVNGPYCYGDWLSPAVPNMSNPGKVLGVSSNWPTCSTACAGPRQFLWVSTLRPYSPGGTLNALAEQH
k101_683200_28940_1	b89	0.343	0.387	0.216	0.571	0.711	0.964	14.06	3.905	0.739	4.705	42	conserved hypothetical protein [Clostridium botulinum C str. Eklund]	MALPHRTTGSLCPAFAPARRVCLAVKHPYANALISAIADRAEGTLERLRYSFGGDRPSQTTRQTVFCTRFHWIQLDFQ
k101_4802568_184816_1	b147	0.054	0.154	0.204	0.096	0.188	1.78	1.945	3.549	0.817	4.566	98	endonuclease [Streptococcus agalactiae]	MTGANSHITILTLNVNGLNAPIKRHRLANWIKSQDPSVCCIQETHLTCRDTHRLKIKGWRKIYQANGKQKKAGVAILVSDKTDFKPTKIKRDKEGHYIMVKGSIQQEELTILNIYAPNTGAPRFIKQVLRDLQRDLDSHTIIMGDFNTPLSTLDRSTRQKVNKDTQELNSALHQADLIDIYRTLHPKSTEYTFFSAPHHTYSKIDHILGSKALLSKCKRTEIITNCLSDHSAIKLELRIKNLTQNHSTTWKLNNLLLNDYWVHNEMKAEIKMFFETNENKDTTYQDLWDTFKAVCRGKFIALNAHKRKQERSKIDTLTSQLKELEKQEQTHSKASRRQEITKIRAELKEIETQKTLQKINESRSWFFEKIKKIDRPLARLIKKKREKNQIDTIKNDKGD…
k101_1000440_42009_3	b89	3.699	3.204	3.213	2.771	4.591	7.162	14.716	3.877	1.849	4.382	61	hypothetical protein GLOINDRAFT_102514 [Rhizophagus irregularis DAOM 181602]	MASERGNSLNRCCLQGSGRCSGGVEGRPCRTGNRLGVTKPTVSRTFWKAVAIAGDSPVGENRTVSDGRTQVAPDTWNPVWIWEDHLPRLNTTQRPIVNQYREGKVKRTPGGEWNSTWNRVPTRCGSGLVPWPRAFCRMSRWVSVGSKVKADRP
k101_1096744_45890_4	b12.6	5.464	3.503	4.969	4.616	4.307	7.016	13.061	4.185	1.915	4.082	98	hypothetical protein [Rhizobium leguminosarum]	MISREEGGDDVKSSWPLRAGLHTCYNGGDSGQRDREVELISKSHLSSDCTLQLECMKLESLVIADQHAAVNTFPGLVHTARHTMGVGFTRR
k101_3671124_146450_1	b89	1.318	2.11	1.875	1.48	1.181	5.932	16.707	4.078	1.249	3.817	62	ribulose bisphosphate carboxylase large chain [Morus notabilis]	MNRKYVGKRYHRGWKSRTDKFVIFSSILSSAGHEKSCVNLRGPSRKAKYSPETDSEPVPWGKGEKNLEQRSEIDPEPVRLQAVGAPLWCDGVPFA
k101_1254434_52291_2	b89	0.424	1.232	0.721	0.96	0.59	5.052	14.005	4.802	1.499	3.452	50	ribulose bisphosphate carboxylase large chain [Morus notabilis]	MEGHIIEGENPVYVSYVDDSSILSRAGHVKPCLNPRRPRRKAKYSWETDSEPVPWGKGEKNPEQGSEKEPETVCLQAVGASNGDGVPFA
k101_4723789_182022_1	b122	2.115	1.395	1.06	1.273	1.155	1.182	3.109	1.469	0.378	3.212	82	Cell wall-associated hydrolase family protein [Paenibacillus sp. P22]	MWLLDDAADATADTPGIPSSWSSRTKEDSPQKSTHTLDRVRTVSRRSEPSSRTALMDEQSNPWELLHSQDAMSRHRGAKPDRRYGLSGQISLLSPG
k101_1229834_51304_2	b89	2.957	1.526	1.267	1.735	1.721	2.094	8.481	2.555	0.491	3.132	67	hypothetical protein XD41_1680 [Desulfonauticus sp. 38_4375]	MHFGENQLSLGSIGILPLPTAHPRTLQRSRVRASTKFYLRFTLTMGSSPSFGSNPCDYSPYSDSLSLRLRNSDCLTYATEINSPDHSSIGTPLSRLLGTLTAAGTRFQVLFHSPLGVLFTFPSRYLSTIGRQGSLALEGGPPRFPRGSTCPVVLKYPTGAYPFRLRDYHPLWWLFPETFD
k101_230719_9833_1	b89	3.717	3.115	2.966	3.347	3.656	3.624	9.207	2.361	0.994	3.07	64	hypothetical protein [uncultured Chloroflexi bacterium HF0200_09I09]	MTRVAPRRVAPFGHPGITACVQLPQAYRSLPRPSSPLCAKASTVRRTLLDPIALGSQLSPVLLLLRCDDSRHPTAHHVRQLSKSTTTELTWGESRSAGDYWIGLSSAGPKDGATRHSRKEVIQPQVPLRLPCYDFAPVTELTLDGCPLAVSPPASGPPSFHGVTGGVYKARERIHRGVADPRLLAIPASCSRVADCNPNLDRLFAISSPSRDCDALYRPL
k101_1294316_53939_2	b89	1.244	1.689	1.492	2.224	1.903	3.536	6.576	3.099	0.996	2.968	43	dehydration responsive protein [Corchorus olitorius]	MCKGRRYTERRAGHYTRENVGMSSERQVRILPAENLRFPGEGSSAQGKSGPKLRTKVVGDGQQVKIPVPPNSV
k101_4563061_176216_3	b122	5.938	3.663	3.434	2.701	3.717	1.124	2.674	1.837	0.231	2.967	65	hypothetical protein [Campylobacter jejuni]	MTATATAEAGTKVGLSDPPIHNGCGRSLTDKSYPGDNRVVAPESPYRRCGSLPRCRLTASWGWRRSQGLVCSPIKAVRELGSERRETVRTLSGGSVMSFEGSWPQYERTRLEESLVCRLSRQRHRRVATFLRDNR
k101_6004700_226961_1	b138.5	0.269	8.707	9.675	6.301	3.269	1.616	4.095	0.875	0.97	2.807	98	acetone carboxylase subunit alpha [Dechloromonas denitrificans]	MNMMSTKEIGIGKLLASGMTLKQHRDAIIERTKTTGYYNGLEQLELRDSDPIGYEKLFSKLRGGLVHARETAKKIAASPIVEQEGELCFTLYNAAGDCVLTSTGIIIHVGTMGAAIKYMIENNWEANPTINPGDMFTTNDCA
k101_4170552_164197_1	b89	16.93	11.698	12.508	13.236	12.128	3.172	5.492	1.724	0.796	2.538	72	hypothetical protein [uncultured Chloroflexi bacterium HF0200_09I09]	MARIVKYLNDWKVTGRPTQLQDLVFRGVDSRPIGRGSRLPRKEVIQPHLPVRLPCYDFVPVTSPTLDGCLLTVSSPASGVTSSHDVTGGVYKARERIHRSVADLRLLATPTSCRRVAAYNPNWDRLWRISSTSRLGNPLYRPL
k101_6082667_229681_1	b89	0.818	0.933	0.838	0.539	0.419	3.782	4.764	1.582	0.293	2.411	65	hypothetical protein CBB_A0250 [Clostridium botulinum Bf]	MWNHLLRYLFSLPITVLKRRAYLTTQLSTPLGRAFPAARSDYPPVSLLLSNASWQYRDFNLLSIDYAFRPRLRSRLTLGGRPFPRKPWIFDGKDSHFTLVTYSDILTTDGSARPHDRASSPYSKLPYQPINEFRSFGTWFSPGNLRRRLTRLVSYYALFE
k101_1541693_63875_1	b89	1.327	0.412	0.657	0.475	0.213	0.858	5.821	1.434	0.357	2.396	70	beta-lactamase [Paenibacillus popilliae ATCC 14706]	MYLPIDLVFAINCVDRRRNLLLRKEVIQPQLPLRLPCYDLAPVIGFTFGAALLAVRQTTSGTPNFRGLTGGVYKARERIHRGLLIRDY
k101_3571643_142700_3	b124	0.086	0	0.254	0.13	0.27	0.296	6.889	0.862	0.396	2.294	26	esterase [Staphylococcus pasteuri]	MGTWSQTNPGCSAGRRKPETFFQRLSHRASEKQGTSVPSYLKLMSDPPGNAHQSLKDTSSRKAAERRKKGQPEGYAVKGKTGKPGVAGTDRKTWNAAGQNNSNLTPYAASVANGEWELLLGIVPIIVL
k101_1331824_55410_1	b89	0	0	0	0.268	0.191	2.702	2.367	2.127	0.375	2.211	74	hypothetical protein [Mycobacterium tuberculosis]	MTSNHHGPYVQGYTRATMADTKGRKIARWSQSQKVCLSSDYSLQLDCMKLESLVIAGQLHRGEYVPGPCTHRPSRYESCLYQKTLIQPQGDRRLRYEQ
k101_3898837_154937_3	b89	0	0.217	0.128	0.529	0	1.734	1.389	1.66	0.154	2.061	40	glycosyl transferase family 2 [Nocardiopsis sp. CNT312]	MSGRVDNQDVGLEAATIERVRNSSLVERDPAPTTYRGSSLAPKLRNWSDKDRLVGERSGSSEGQP
k101_266910_11416_1	b89	0.257	0.364	0.158	0.336	0.243	4.416	6.65	2.149	0.665	2.031	54	hypothetical protein [uncultured bacterium 4050020-J15]	SSTGQASVPIRRLYDFAETCVFSKQSPGPLHCNPLMLLLYKVSHYAGYPFSRSYGAILPSSLTSVRSSALGFSPHPPVSVYGTVTSQLARGYFLAAWGQRVCVPSGTPHHLSEYLRHPDLPGWPPTGLDLAIHSKDLLPSCVTPITQTLLRWYRNINLFPIAYALQPRLRDRLTLSGLTFLRKPRVYGEPVSHRFSRYSCQHNHFHTVHQSFQSDFYPYGTLPYQKDLPKKTPFRSFGDKFEPRYILGAKSLDQWAITLSLKDGCF
k101_5291441_202156_3	b89	14.015	8.999	8.649	9.988	10.783	5.188	1.66	1.389	0.91	1.981	73	hydrolase [Mucor ambiguus]	MAPPGLTPQLHSLPPILHIRDFNPMPSYSKAPRGLFVQSRVTRIFTGIAISPSPSLRQRPSRYTIRAGQNLPDKGFRYLRTVIVTAAVHWGFGSKLRNSKLSLTPHLNLPALGRCQPLYILLRVSRDLCFC
k101_1294316_53939_1	b89	3.319	4.891	3.496	4.515	3.727	4.114	3.226	1.529	0.587	1.701	70	hypothetical protein QS5_0359 [Clostridium difficile P15]	MLYLHVSFFKASPKAISGRTSYLRVRLEFLRYPQVIPAFFNRHGFEPPQNFTFASLCSWIGHPVSGLRHTTFALFRLAFASAPYLKHLTLLRNVTRWPVLQKVRGRASSGASTACKHRVSGSISLPSRGSFHLSLTVLCAIGHQIVFSLGRWSSLLPTGFLVSRGTLDRALSVFTFHLRGYHPLRRRFPALFG
k101_3801656_151338_3	b85	0.311	0.154	0.246	0.215	0.185	0.468	1.323	1.523	0.128	1.698	100	ATPase [Cupriavidus metallidurans]	MLTELTQALKAMHLYGMATALSELQAERPRHTPSPEVWLKRLIEAEQVDRQTRSLKYQLRVAKFPLHRDFTGFDWRETALQEAQVQPLATGAFMESAHNLILVGGTGTGKTHCAIALGVAAIHAGKRVRFYNVVDLVNQLEREKAQGRSGHLARHLTQMDAVILDELGYLPFPEAGGALLFHLISQLYERTSLIVTTNLAFSEWVQVFGDAKMTTALLDRLTHHCDILETGNDSYRFKHRNTPR
k101_4968648_190732_1	b138.3	0	5.306	8.104	5.084	1.739	1.042	2.114	1.107	0.671	1.676	99	acetone carboxylase subunit gamma [Dechloromonas aromatica]	MYIVQSAKTKQWLIKCDCGHEFCDYKENWKLHAAIYVRDTEEAMTEVYPKLMAPDTQWQVYREYYCPTCGTLHDVEAPTPWYPVIHDFEPDIEAFYKEWVHLPVPERVD
k101_6004700_226961_2	b138.5	0.188	11.646	12.753	8.017	3.85	1.116	3.151	0.863	0.737	1.669	97	acetone carboxylase subunit beta [Dechloromonas aromatica]	MQSQQSNVQVMGIDAGGTMTDTFFVRADGRFVVGKAQSNPGDESLAIYNSSVDALAHWDREVDDVYPELVTCVYSGTAMLNRILMRKGLDVGLICNRGFEQIHSMGRALQSYLGYALEDRIHLNTHRYDEPLVPVSRTRGVTERTDVQGKIVIPLREHEVIQATRELVEAGSQAIVICLLQSHKNELSEQRARDLVKAELTRLKVDIPVFASVDYYPSRKESHRMNTTILEAYGAEPSRQTLKKVSDRFKKHGAKFDLRVMATHGGTISWKAKELARTIVSGPIGGVIGSKLLGEYLGDENIACSDIGGTSFDVALITKGSFAIKSDPDMARLVLSLPLVAMDSVGAGAGSFVRLDPYSKSIKLGPDSAGYRVGTCWPESGLDTVSVSDCHVVLGYLNP…
k101_295059_12595_2	b85	0.276	0.06	0.197	0.134	0	1.472	1.592	2.368	0.355	1.615	99	transposase [Acidovorax sp. JHL-3]	MTTKILALTDALGNLVKFVLMPGQRHDTKGVRELIADVRFDALLADKAFDVNWLIQELGKRGAQVVISQMPRRRAPLEIDLEVYKWRHLIENFFCKLKEFKRIAMRSDKTDSSFAAMIYLAAGVINSR
k101_2682505_109085_3	b73	0.379	0	0.134	0.133	0	0	0	0.227	0	1.55	38	bug family protein [Bacillus aidingensis]	MNQSNPIVPPFQQPLSDYLVSGDLPTWEQIPPDCQQELIQTLADLLVKLPEIHALLEVPDEPQQ
k101_2169017_89008_5	b167	0.122	0.088	0.419	0.118	0.372	0	0	0	0	1.546	45	acyl carrier protein [Thiorhodovibrio sp. 970]	MDDIEKEVISIISDVSGFEEEEITPEKNFYKDLEIDSIKAIEITVAIEKKFKISVRDEDVPNITTVKQAVDLVNKLLT
k101_3917965_155644_2	b89	0.77	0.4	0.397	0.4	0.453	1.168	3.992	2.102	0.395	1.523	56	hypothetical protein ANACAC_02713 [Anaerostipes caccae DSM 14662]	MAAPRALASSLQSLPHMLYMTQSNSIPGYSKAPRGLSVFPRVTSIFAGATISPSPSLRQRSDRYAFRAGRVLSDEEFRYHRTVIVTAVVHQGFGSKLPPCGMTSPLNRMAPDRRQPLYLSFRFSRDLCFW
k101_469301_19948_9	b138.5	0.023	2.565	5.476	2.724	0.291	0.556	2.149	0.217	0.471	1.442	52	hypothetical protein [Aromatoleum aromaticum]	MKKKLLMTAMVAALGGVGTAQAVHVNSDGLGQVLIYPYYTVQNGFDSYINLVNTTDQVKAVKVRFLEGKNSQEVLDFNLYLSPNDEWSGKVTTSASGGAKLESADTSCIAPAQIKAGGEDFRNLQYQADSIKTVARTREGYVEVIEMGVVTDAASIVAATHVGGSATVTATPADCTVIRTNAKTGGLFNTAPLTNGISEPTGGLYGFVTLINVNSGLKTTVDAVAVDNFYNGLLVTDDLHFPPGDTRPSLEDVNTDGEIIDGNAVLTYSSLNPIDSLSAILTRSNVYNDYSIDAGRDSKTDWVMTFPTKRFYVNTLTPAPFTETWKTATSTSCDPIAIVYYDREERRHNVTVDEDFSPKPDVVAATNSLCNEVNTLSIKRFGTAAGTTTLFGAEYTNAS…
k101_2810881_114091_1	b89	6.563	4.097	3.933	3.622	4.781	0.588	7.179	2.235	1.111	1.42	83	hypothetical protein AF07_01722 [Klebsiella pneumoniae CHS 51]	MAQATVYQKHMALQNRKMKYKAWHLPGAGRLRGDVIRKKKHWIEAPVNGGRNYNGPKVAKFLVG
k101_5615604_213277_1	b45	0.056	8.076	7.69	5.294	2.301	0.956	3.169	0.517	0.429	1.385	98	acetone carboxylase subunit alpha [Dechloromonas aromatica]	DCILTSTGIIIHVGTMGAAIKYMIENNWEANPTINPGDMFTTNDCAIGNVHPCDIATIVPIFWAGKLIGWVGGVTHVIDTGAVTPGSMSTGQTQRFGDGYMITCRKTGINDEPLRDWLHESQRSVRTPKYWILDEKTRIAGCHMIRELVEEVIRADGLEAYEKFSGEVIEEGRRGLMSRIKAMTLPGKYRKVSFVDVPYKHEDIQVSNAFAKLDSIMHSPVEMTIKPDGKWRLDFEGASRWGWHTFNAHQVAFTSGIWVMMSQTLVPTQRINDGAYFATEFHLPKGPWCNPDDRRTGHAYAWHFLVSGWAALWRGLSQSYFSRGYLEEVNAGNANTSNWLQGGGINQDGEIHAVNSFEASSCGTGACAVKDGLNHAAAIWNPEGDMGDIEIWEMAEPLL…
k101_6061933_228974_1	b67	0.53	0.891	0.877	0.94	0.842	8.45	2.367	2.979	2.567	1.378	NA	NA	MTTPAITPITPIAPMPIHADPHPPPPTPPPPPPPRHPAAPQPNPHPPPPPPPPPPPPPPPPPPPPPP
k101_5854138_221700_1	b40.5	0.099	0.139	0	0	0	2.024	2.054	1.502	0.235	1.366	98	hypothetical protein [Vicia faba]	LWAGPHTCYNGNYNGKQGCKAERIRKDCLSSDCSLQLGNMKLESLVIADQHAAVNMYPGPVHTARHTLGIGFAQSIGPMITHDFCVPLVLQRLLVVLLAHTTVGSSTGVKS
k101_418495_17807_20	b89	0	0	0	0	0	0	0	0.294	0.093	1.346	54	FAD binding domain-containing protein [Colletotrichum gloeosporioides Nara gc5]	MQYLAYVETPEGAKAYFPLVTASSTQAAELWLRRANLNPTCILPIPK
k101_3149542_126875_1	b28	0.922	0.513	0.735	1.062	0.762	4.27	0.931	0.918	1.028	1.309	NA	NA	TSEGTIAAGPTGAKEEPKPAEPPKPAAPAPAPARAPAPPPPPPAPPPPPAPPPPPSPRAPPPAPAPPRAPRRAGQARRPGGSPGKTLYPRHGRSGFARGEAGGTARPPRPARAAQ
k101_5133002_196521_4	b171	0	0	0.083	0.092	0.213	0	0	0.142	0	1.288	34	stress responsive protein [Clostridium sp. 7_2_43FAA]	MVKHIVIFKLTPPCTPEEKEKSVRKLKEVFGPVGNRLSYIIEYRTGVNVLEADHAGDFVIDATFASVEDLRRYQNSEPHREAVSLASSIKKAKLVVDYLI
k101_3749255_149378_1	b132	0	0	0.157	0.146	0	0	0	0	0.255	1.253	NA	NA	MRRLVWGLAVVGVFAGVVAFGISGRGDSGGQGLSALLAVNPGEASQPARGDTSA
k101_3801656_151338_2	b85	0.27	0.167	0.052	0.087	0.092	1.076	0.992	1.228	0.37	1.229	100	integrase [Cupriavidus metallidurans]	MESFAKLRRRHLVKGESISAIARDLNLSRNTVKKYLKADVGPAYRRQQQPCPKLGPFAEQLERWLVQDGLRPKRERRSAKRLFEDLQQAGYAGAYDSVQRFVKQWKAASPGGGTEAFIPLAFPPGETCQFDWSHEQVELGGVVQTVKLAHFRLCYSRQMFLVAYPRETQEMVLDAHNRAFAFFGGVPERMVYDNPKTIVQTVLVGKAREFHPRFLALANHYLFEPVACTPASGWEKGQVENQVGNVREWCFTPRPAFADLATLNVWLEARCRELAGRAHPVEKERSIAQMFAEEQPRLRVITAPFDGYFEQPCRVSSTCLVAYDRNRYSVPAEFAGQRVSLRAWADRIGVVADGRVVAEHARCFSRERLLLDPWHYLPVLEKKPGALRHGAPFQHWELP…
k101_230719_9833_2	b89	0.326	0.327	0.336	0.116	0.083	1.002	3.941	1.243	0.208	1.226	46	putative serine acetyltransferase [Burkholderia mallei] aka Serine O-acetyltransferase	MAFHPYPQVIRAVFNPQRFGPPRPVTAASPCSRIDHHGFGSAASNTRPIQTRFRSGSGPEGLNQLLTSNSSGHNAKGTRSGDAQPKLRAPSHRLLAHGFRFYFTRHLAFFSPFPHGTRALSVTEEYLALEGGPPSFPQDCSCPTVLGIPLGVVRERLPGCHRLWRVVPDHFGLASYSHIAVPQPRRCKHLRFGLVPVRSPLLGESRLLSLPPGTEMFHFPGLARLAA
k101_5429889_207011_1	b89	0.71	0	0.508	0	0.249	0	2.033	0.506	0.406	1.176	55	hypothetical protein [uncultured bacterium 413004-H17]	MKDATTCDKPRIGGNNLRPEDFRMGQPIPSNVGISATEYIGCKKLTRGTETSKYPVEDKTIVIS
k101_1201338_50142_9	b138.3	0.1	1.555	2.619	5.055	3.527	0	0.269	0.423	0.452	1.175	30	cellulose synthase [Burkholderia sp. ABCPW 14]	MFSSTIQVLKVENEERTSKKTGDKYTHFAARCILLDDDGGVVTVGLLSSRRIAPELRDSIKVGIYRGTFAIQVPDYGQDKGEMVSMLTGLVPFPQRGAGQAPAAPAAQVK
k101_5615604_213277_2	b45	0	8.051	8.116	5.702	3.089	0.91	2.049	0.74	0.503	1.175	97	acetone carboxylase subunit gamma [Dechloromonas aromatica]	MSYTNEQVSHLVEGTLDWETTFRMLSMPKDNSRFEQYLAALQAKVSFKDRIVLPLAPHMYIVQSAKTKQWLIKCDCGHEFCDYKDNWKLHAAIYVRDTEEAMTEVYPKLMAPDTQWQVYREYYCPTCGTLHDVEAPTPWYPVIHDFEPDIEAFYKEWVHLPVPERID
k101_2147954_88209_3	b46.3	1.565	0.391	0.738	0.308	0.618	0	0.183	0.252	0.333	1.149	44	NUDIX hydrolase [Rhodococcus sp. UNC363MFTsu5.1]	MINAYAQDLGIQSLELARIGFVRWDLARSDGRPCHWEKHQHYVFTQVITELDIFV
k101_3342693_134135_1	b35	0.136	0	0.09	0	0.435	0	1.687	0.498	0.33	1.114	37	amidohydrolase [Acidovorax sp. Root275]	MTLRPGKSCRRVGTKGRPEGYAITSKTGRPWDAKTDRKTCNATGHNNSNPTSYATSVANGEWELLLVNSSHYCFIYPQVFYLLSFVF
k101_3361971_134828_4	b152	0	0	0	0.431	3.745	0	0	0.155	0.049	1.056	46	hypothetical protein DSOUD_3462 [Desulfuromonas sp. WTL]	MRPGKEPHGALQNVHVDQAARKAIIKEKAGTMPDEAVIVEENCRPEKKLAAVTMQDEKRLHHRGQVNRRLKNSPDAKMAVMGKAAPLQTTLPQTRLGY
k101_2252326_92277_10	b138.5	0.204	5.817	7.343	3.816	1.304	0.742	1.777	0.682	0.288	1.054	91	ATP synthase subunit beta [Azospira oryzae]	MSQGTIVQCIGAVVDVQFPRDAMPKIYDALTLEGAELVLEVQQQLGDGVVRTIALGSSDGLRRGMQVSNSGKGIAVPVGHGTLGRIMDVLGRPIDEAGPIQCDERRTIHQKAPKFDELSPSVDLLETGIKVIDLICPFAKGGKVGLFGGAGVGKTVNMMELINNIAKQHSGLSVFAGVGERTREGNDFYHEMKDSNVLDKVAMVFGQMNEPPGNRLRVALTGLTMAERFRDEGRDILFFVDNIYRYTLAGTEVSALLGRMPSAVGYQPTLAEEMGRLQERITSTKVGSITSIQAVYVPADDLTDPSPATTFLHLDSTVVLSRDIASLGIYPAVDPLDSTSRQLDPLVVGEEHYNTARGVQVTLQRYKELRDIIAILGMDELAPEDKLLVSRARKIQRFL…
k101_2294755_93955_1	b173	0.614	0.345	0.566	0.514	0.298	0	0	0.204	0.061	1.037	36	peptide ABC transporter permease [Aneurinibacillus migulanus]	MVRLLDLEEMEFRHRRGEDPFDLAIEKWVRMREFLLEKAEPGRYKEAFQCGSGKIIFCIDYKDHCPLCPFEGICFDNQSLYYQIMRH
k101_3900642_155002_2	b147	0.213	0.25	0.064	0.088	0.163	0.77	0.86	1.429	0.235	0.986	96	transposase [Elizabethkingia anophelis]	MRGFKTIKKQPTQSQSQSQPQYEVADVLNKLGSKLEDLGLNSWQLRTLSALKKCRTSALGGHIDACDECGNISISYNSCRNRHCPKCQGRNREDWIQTRETELLPVPYFHVVFTLPEVLNKTALHEPKMLYDILFESAWETLQTFGKNKNLQMGMIAVLHTWGQNLSLHPHLHCIVPGGGVDENGAWKNIKNDGKFLFPVKALSKVFRAKFCEKLKANLKDKFNENQENEYEKIRQNLWGKSWVIYAKKPFGSPKSVVEYLGRYTHKIAISNGRIRGIDDKTVTFSYKDYRQKGIKKQMVLSHEEFIRRFAMHILPKRFVKIRHYGFLSSTWKRQKLKNLQQNLGIQPKEKPLPKPFQPKCSCCKTGNLVTIAMFDLRGPPQWFLEMSQSQPTPKK
k101_6568249_246421_3	b67	9.224	5.234	4.298	5.22	4.488	8.482	7.196	1.697	4.454	0.978	40	hypothetical protein WN51_10180 [Melipona quadrifasciata]	YSHAHAYSHAHTHAYAHSHPHAHAHSHAHPHAHPHAHAHTHTYTHAHAHTHTYTHAHSYAHSYAHTHAYGYTHGYTHADTHADTHAHTHAHTHALPTIRRRTHPRLLEDPHGPRNAHSGSNLRQVAPLPRYPAR
k101_403772_17203_14	b97	0	0.206	0.359	0.498	0	0	1.175	0.414	0.131	0.949	46	hypothetical protein [Lactococcus raffinolactis]	MKIIVNVAMKQDDIIKTVEAIEGLDAKFIEKKGLKLFFEVNESQKDPAAYVKKVLKAVPQYGALYYSVENVK
k101_3727323_148587_1	b85	0.226	0.062	0.074	0	0	1.62	0.26	0.822	0.388	0.939	99	hypothetical protein [Comamonas testosteroni]	MARRSFDDETLAWVREMPLSQVLDKLRDDGQLFWRRDPDFVPEKDKRTVRLFLSSPSGFAWEVLVTGLKWFDVRAGKGGGGGIDLVMHLLGIDFVKAVKLLSSGAGVAGQRRPVRSQ
k101_1201338_50142_7	b138.3	0	0.998	1.899	3.747	1.438	1.062	0.142	0.706	0.141	0.916	66	hypothetical protein [Comamonas granuli]	MNKFAILRPSRLALLAGLAMGSASSFAAAIDVAAVVTDIGAQAAPVGLIGGAVLLIYLAVKAFKWVRAALS
k101_4327797_169032_1	b117	0	2.391	3.234	5.127	2.719	0	2.274	0.399	0.126	0.915	62	MULTISPECIES: DNA-binding protein [Hydrogenophaga]	MKTFPLRLTPGQDLREALEAAVRAQGFQAAFVLSGIGSLVDTRIRFAGADEPLCICGDSEILSLSGTVGVGAAGDAG
k101_1047923_43907_2	b138.4	0	2.302	2.12	3.863	4.221	0	0.092	0.334	0.105	0.905	77	SinR [Salmonella enterica subsp. enterica serovar Tennessee str. TXSC_TXSC08-19]	MTVYCVSYDLNKAGQNYNSLYEELKKSPGYWHRLDSTWLVSTNETADQLSNRIRLHIDGNDSLLVIKVVRAYAGWLPKDAWEWIDQHVMDR
k101_1945277_80209_2	b154	0.172	0.196	0.106	0.336	0.375	0	0	0.389	0.067	0.892	37	tRNA (guanine-N(7)-)-methyltransferase (tRNA(m7G46)-methyltransferase) [Ruminococcaceae bacterium D16]	MRKNSKRIGPILITIGIVLFGLMMVGFMTWASTEEPIPLPLYLYFVLPMIAVIIGIVLALRERLNEIEKGEDDVAAKY
k101_6573130_246573_20	b26	0.463	0.101	0	0.112	0	0	2.183	0.193	0.121	0.879	37	putative regulatory protein FmdB [Caldicellulosiruptor hydrothermalis 108]	MATYDFICQMCFETFDIQISISEYAKGVSPKCPKCGSPDTLRAFSPVHVATGKTAPQNGPRPNLGGGCCGGSGCCG
k101_937313_39406_1	b10	0	0	0	0.348	0.371	0	0	0.182	0	0.84	37	sialidase [alpha proteobacterium AAP81b]	MSFFRKKDKHKTWKRKNPKIYSGVLRKESQEKKSGFSRFLFWVLLLGFTGVCGYLLLFSSFPEIDSISIEGNQ
k101_2105856_86507_10	b145.4	2.67	1.626	1.53	1.798	1.17	2.084	0.558	0.646	0.384	0.839	NA	NA	MEEIIKSKWEFLLQCKPEIRTMIGNYKLVGGHISHNSRGEKIFNFITIKGTFSYN
k101_814201_34326_1	b89	5.55	3.337	5.102	3.977	5.498	4.896	5.568	3.299	0.654	0.824	57	PG1 protein [Desulfonauticus sp. 38_4375]	MNPDNAWILRITAAAGTELADPYSYGTISLEHVREFFPVQKKFTTHRAVVLHAAWLGQTCVHCPIFLTAASRRSLVRVSVPVWGITLSGPLDI
k101_4212773_165509_3	b174	0	5.383	8.41	10.31	7.129	0	0.119	0.425	0.15	0.816	68	hypothetical protein [Hydrogenophaga sp. Root209]	MPSSSFSSRALLIGAFLLGLFAIAWVGVGFVGSGSWLALGMTVAIAAAYLLGAQEIRRFRSASTGLAQALTHIPQPLGSLADWLARVPVPLQNAVRQRVESGRGALPGLALTPYLIGLLVMLGMLGTFLGMVVTFKGAVFALEGSADLGAIRGALAAPIKGLGISFGPSVAGVASSAMLGLMSAIARRERMDVARALEQHTAGALRPFTAAFIAAEHRDQTFAALQRQADALPQVVTQLQALMEQVERRHQQLDEQLTA
k101_5831791_220901_1	b141	0	0	0.398	0.439	0	0	0	0	0	0.814	90	protein sspF [Desulfosporosinus acidiphilus]	MSRRRNSIMSYQLKEQIAQQLGFAGTLQQEGFGGVSSRDCGNMVKMAIELAERNLPGNTMT
k101_823203_34703_2	b85	0	0.215	0	0.06	0.057	0.53	0.821	1.023	0.212	0.81	100	MULTISPECIES: transposase [Comamonadaceae]	MDKYESLSHTAWDCKYHVVFIPKCRRRTLYKQLREHLGEVFRKLAAQKECRVEEGHLMPDHVHMMLSIPPKYSVSQVVGFIKGKSAIHLARVYGERKRNFVGQHFWARGYFVSTVGRDEAVIREYIRNQEKEDERLDQLGLWR
k101_1676396_69298_8	b138.4	0.152	2.967	3.148	5.658	4.476	0	0	0.345	0.109	0.792	38	transcriptional regulator [Xenorhabdus cabanillasii]	MPDASYLTKLSLLGGDVMYLLQGKRDNTPLDMPCIPLAADEVELVHKYRTVSDEVRQAAHRVLNAGPGNTGEKPPRVPLSSKNSKNFD
k101_5912861_223756_8	b117	0	1.837	0.815	0.284	0.232	0	0	0.337	0.107	0.774	51	hypothetical protein [Comamonas granuli]	MADTTATAVRSTAHVLTLAGRRAAPLITNTTDRDTIALHVQAENALATALHLLRSPVGTVADLERATARACRAATALKRLCAAQAQGGAA
k101_5380324_205281_1	b117	0.089	5.665	5.731	4.146	1.96	0.406	2.071	0.296	0.39	0.773	99	acetone carboxylase subunit alpha [Dechloromonas aromatica]	WEANPTINPGDMFTTNDCAIGNVHPCDIATIVPIFWAGKLIGWVGGVTHVIDTGAVTPGSMSTGQTQRFGDGYMITCRKTGINDEPLRDWLHESQRSVRTPKYWILDEKTRIAGCHMIRELVEEVIRADGLEAYEKFSGEVIEEGRRGLMSRIKAMTLPGKYRKVSFVDVPFKHEDIQVSNAFAKLDSIMHSPVEMTIKPDGKWRLDFEGASRWGWHTFNAHQVAFTSGIWVMMSQTLVPTQRINDGAYFATEFHLPKGTWCNPDDRRTGHAYAWHFLVSGWAALWRGLSQSYFSRGYLEEVNAGNANTSNWLQGGGINQDGEIHAVNSFEASSCGTGACAVKDGLNHAAAIWNPEGDMGDIEIWEMAEPLLYLGRNVKSNSGGYGKYRGGCGFETLRM…
k101_2485281_101386_5	b60.2	0.216	1.571	1.284	1.065	1.022	0.262	0.407	0.411	0.199	0.769	99	integrase [Aquabacterium parvum]	MSGKAWPVSLMCEVLEISTSGYFNWKRGQGEPDHCPSRFQSDEALLAHIRAIHAEIKGEYGWPRMHKELLARGIRVGKERVRVLMQRHGIKARTKKKFVVTTDSKHHLPVAPDLVQRRFNPEAPNLLWSGDITYIPTDEGWLYLAAVLDLHSRQVVGWSMQPHMQTSLVKDALLMACWRRRPAKGLIFHSDRGSQYCSHEFQTTMKAWGISSSMSRKGNCWDNAPTESFWGHLKVACVLGQRFATREQARTAILNWMAFYNHSRLHSALGYLSPMQYEQRWLAAQRKNAA
k101_6304859_237234_2	b138.4	0	2.887	2.408	6.893	6.278	0	0.073	0.322	0.101	0.75	34	chemotaxis protein [Paenibacillus algorifonticola]	MTGVQSSMKGADERPNPGNSISVLCGRFRSDGREPMEGERQVRMAARLYEMRDTARRLLGDKYGDKMAELGSALRQVADLTKREPLSVAIEAARDADGLTQCYVLAAAVELAEPSNTRDQHIRDAGTTLRPSVKSLPREE
k101_1578791_65385_16	b174	0.043	5.612	6.862	6.996	5.633	0.122	0.966	0.357	0.128	0.708	88	transaldolase [Hydrogenophaga sp. Root209]	MNQLDALKQLTTVVADTGDFNQIAAFSPRDATTNPSLILKAVQKPEYAHLLKDAVAKYGSQGADEVMNRLLVAFGGEILKLIPGRVSTEVDARLSFDTEATVTRARRIIDLYQGEGVHVDRVLIKMASTWEGIQAAARLEREGIHTNLTLLFSFAQAVACGQAKVQLISPFVGRIYDWYKKSAGAGWDEAANAGANDPGVQSVRAIYNFYKKHGIATEVMGASFRNVGQITALAGCDLLTISPDLLAQLAASEAPLTKALDADAAKAMDIPFVQYDEAGFRFALNEDAMATEKLAEGIRAFVADTIKLEAMMG
k101_1201338_50142_5	b138.3	0	1.361	2.144	4.473	3.717	0	1.853	0.509	0.256	0.705	55	cobalt ABC transporter permease [Acidovorax sp. SD340]	MPAVLAMLGGLLLNIAGSLVLRVLTALGLSLVTYTGVNASLDWLKAQAVTAFQGLGAEVLGMLGTLRVGQCISIVFSAMVARQVVNGMSSDTVKRWVTK
k101_2419741_98886_65	b98	0	0.161	0	0.36	0.17	0	0	0	0	0.705	NA	NA	MARGGTTPPWRKELEEYLFAFSSEGCSIALKYSDCHPENQQTT
k101_1104648_46231_4	b37	0.297	0.403	0.519	0.357	0.831	0	0	0	0	0.702	53	gwe2 protein [candidate division NC10 bacterium CSP1-5]	FFQAVYYRYKSEAVVLLAWREATRTYELFIPHQTVGGGHCDYEVKEFPAGLMRLGTIHSHAAVEAFHSERDENDERYEDGFHLTLGNIDGDLTFSCSVVVQGLRGQIPPERLFAPYPIPWDQAPPEEDWAGEVESKVTPLPRVIEFGT
k101_1390368_57737_1	b45	0	0.313	0	0.174	0.222	0	3.488	0	0	0.699	84	hypothetical protein [Thauera sp. SWB20]	MKSLRFVGSSIDDLKDFPAEARRAAGFELHSVQCGLMPSDFKPM
k101_295059_12595_3	b85	0.211	0.253	0	0.154	0	0.654	0.923	0.586	0.041	0.695	100	MULTISPECIES: transposase [Proteobacteria]	MSIRWVLTDEQWAKMEPQCLGKPSDPGRSGTDNRRFVEAVLWIARTGSPWRDLPPEFGKWNTVFKRFRDWVKADVFQRLFDAVSEQPDMEYAMVDATIVKVHRHGQGAKGGLRARP
k101_3631461_144954_6	b145.5	13.34	7.837	8.042	9.505	9.108	0.82	0.366	0.428	0.676	0.694	80	translation elongation factor Tu, elongation factor Tu [uncultured delta proteobacterium Rifle_16ft_4_minimus_36741]	MAKQVRVPYIVVFLNKVDMVEDPELLDLVELEVRELLSGYDFPGETAPVIRGSALKALECGCGKADCQWCSGIWKLMDAVDTSIPEPVREIDKPFLLPVEDVFTISGRGTVVTGRAERGIVKVGDEVEVVGIRPTIKTVCTGVEMFRKTLDQGQAGDNIGVLLRGTKREEVERGQVVAKPGSITPHRKFKAEAYILTKEEGGRHTPFFNGYRPQFYFRTTDVTGVAALPEGVEMVMPGDNVSLTIELITPIAMEKELRFAIREGGRTVGAGVISDILE
k101_2821932_114520_1	b40.10	0.083	0.045	0.265	0	0.101	2.818	4.029	1.481	0.39	0.692	95	hypothetical protein M569_00042 [Genlisea aurea]	RGFLRDRFTLRRLTERRKPSTGRRSCFSQDLSLLMSAFSLLISPGLVTKNLPRLTERPATETWKSSLAFKVSSLRWITWALIHFRCHGARPVSYYAFFKGWLLPSPPPGCHRSITSFSTKWLLRDLSVRSGLFPSRLWILAPQKSVCTNDLGLYSEFPWGW
k101_2452033_100159_11	b117	0.081	2.447	6.037	4.011	2.17	0.688	1.004	0.564	0.171	0.687	37	transposase [Acidovorax sp. NO-1]	MGIASHTYAHWLMKMASMAAELLRLGYSTLEDPVRLASALRQRLFERDCVSPSGRIKWRDLEASLDFIAKRQLALPEMQHVADRELLKAQLTRALSGRSVTHPLRWMIWCSNWFDDLRDLKAAYDRADKHRSTTDALPDHEVASHGPEAWQTTVLDQVRTGAVSMTRGAKLAGVSYNTFAAWACALGIEAARRPQKVNADVRQCISIRLLAGEDKTNLASEFRLSMETLTRILRTTPGLREARNRSRFERRRTAARKEWHELLASDPGLTAKAARSIAPATYTWLYRNDREWLKSSSHALKTSVSTNHAQQKMKNKVERRSTALRQLLDLST
k101_4823721_185585_2	b52	0.357	0.078	0.087	0.092	0.073	0	0	0	0	0.686	62	PREDICTED: uncharacterized protein LOC106085361 isoform X2 [Stomoxys calcitrans]	MTIVWFLWHTNCSYKYMRFYKYDLGGVTVSNGTAFEARIVTGIWLSFQRGMMVDKGISGKGRVRRSPNDLMVEPNPKQLKIPLPQDRFCVKIMIEAWIN
k101_779627_32845_6	b76	0	0	0	0.159	0	0	1.693	0.751	0.094	0.682	NA	NA	MLIQIDAELDETSVSEKDAKVESCFRTARCFSTSGNSKEKSGMVKLRLRS
k101_3900642_155002_1	b147	0.274	0.112	0.093	0	0.18	0.568	0.48	1.213	0.245	0.679	93	integrase [Elizabethkingia anophelis]	MSLHFGKIPTELDAEQIQDYLFYLQKKSKSPSQSYFKHTVYGLRFLLKSEGLSYDFLSLPEIKKEKKLPVVLSKEEVWRMLSGCKLMKHKILIGILYGCGLRCMEVRNLRLCDLDFDRKQLKVVQGKGKKDRYLPLSEHLIRGLKKYIEAEKPEDYLFGMPREGRAGGDASTSLSTGFDSRYSQRGVQWAVKQASKTAKILKEVSVHTLRHSFATHLLEDGMDILSIKNLLGHESIDTTLIYLQIAQLSTQKLFSPLDTLFSEFGKK
k101_469301_19948_35	b138.5	0	2.095	4.548	2.337	0.242	0	0.945	0	0.099	0.668	63	membrane protein [Hylemonella gracilis]	MKKVLFPLFVFLPVTAFAAANNVGSCGLGSKVFEGQKGVAPQVLAATTNGTFGNQTFGITSGTLGCSQDGVVSSAWKTAMFIDGNKAQLARDAASGQGETLDALAALLKVEAQDKAAFVSLTKARHAEIFTAVDSADSIATQLKAALQSDSRLAKYAEAV
k101_5515505_209934_2	b174	0	6.935	9.116	9.394	6.673	0	1.125	0.345	0.259	0.668	93	plasmid maintenance system antidote protein [Hydrogenophaga sp. LPB0072]	MGVPVRTPMHPGRLLARTCLAPLGLSQSEAARVLGLSRRRLHELVHGQRAMSPDTAIRCARQFGIDAGFWLAHQAAWDSFHAWKRLCAPTPSSSH
